# Supplementary material for: 1-(3,4-Dichloro­benz­yl)pyridinium bis­(2-sulfanyl­idene-1,3-dithiole-4,5-dithiol­ato-κ2 S,S′)nickelate(III)
Source: Acta Crystallogr Sect E Struct Rep Online. 2011 Oct 22;67(Pt 11):m1570. doi: 10.1107/S160053681104267X (PMC3246987; doi:10.1107/S160053681104267X)
Supplement: Supplementary file 2 [file e-67-m1570-Isup2.hkl]

# 
# h,k,l, Fc-squared, Fo-squared, sigma(Fo-squared) and status flag 
# 
data_I
_shelx_title ' for in P-1' 
_shelx_refln_list_code          4 
_shelx_F_calc_maximum      297.49 
_exptl_crystal_F_000       694.00 
_reflns_d_resolution_high  0.8255 
 
loop_ 
 _symmetry_equiv_pos_as_xyz 
 'x, y, z' 
 '-x, -y, -z' 
 
_cell_length_a     9.3711 
_cell_length_b    11.7210 
_cell_length_c    11.9640 
_cell_angle_alpha  82.814 
_cell_angle_beta   88.854 
_cell_angle_gamma  76.644 
 
_shelx_F_squared_multiplier     1.000 
 
loop_ 
 _refln_index_h 
 _refln_index_k 
 _refln_index_l 
 _refln_F_squared_calc 
 _refln_F_squared_meas 
 _refln_F_squared_sigma 
 _refln_observed_status 
   1   0   0     3633.41     3776.69    185.17 o 
   2   0   0     5243.05     5598.93    120.74 o 
   3   0   0      669.33      679.33     16.01 o 
   4   0   0     1523.11     1561.35     35.39 o 
   5   0   0      431.38      464.85     13.98 o 
   6   0   0      325.89      311.01      9.27 o 
   7   0   0       16.54        9.73      3.26 o 
   8   0   0        8.04       11.01      3.62 o 
   9   0   0       23.54       23.06      4.71 o 
  10   0   0       29.35       26.12      7.68 o 
  11   0   0      162.42      188.04     17.42 o 
 -10   1   0      234.74      242.40     18.45 o 
  -9   1   0      768.99      742.34     38.50 o 
  -8   1   0      232.07      230.83     11.22 o 
  -7   1   0     2055.07     2121.87     61.27 o 
  -6   1   0     2263.04     2236.45     63.60 o 
  -5   1   0      683.41      716.93     17.73 o 
  -4   1   0     2742.96     2835.64     62.59 o 
  -3   1   0     1018.55     1051.58     23.91 o 
  -2   1   0      989.80     1050.70     23.49 o 
  -1   1   0      160.70      144.88      4.73 o 
   0   1   0     3094.91     3060.66    234.45 o 
   1   1   0       23.09       35.48      2.56 o 
   2   1   0      850.00      891.19     20.02 o 
   3   1   0     2231.48     2183.07     59.84 o 
   4   1   0     1421.01     1417.39     32.32 o 
   5   1   0       14.23       10.77      2.18 o 
   6   1   0     3384.24     3090.88     69.09 o 
   7   1   0      368.00      368.48     11.23 o 
   8   1   0     2293.82     2270.76     66.04 o 
   9   1   0     1607.03     1636.07     72.07 o 
  10   1   0        7.52        9.22      5.63 o 
  11   1   0       49.28       43.03      9.22 o 
 -10   2   0      100.20       81.96     11.27 o 
  -9   2   0      156.35      161.91     14.35 o 
  -8   2   0       56.86       58.86      9.99 o 
  -7   2   0       79.43       66.28      7.94 o 
  -6   2   0      158.45      157.43      8.10 o 
  -5   2   0      176.23      201.83      6.56 o 
  -4   2   0     1539.32     1700.33     38.52 o 
  -3   2   0       92.34      111.37      8.86 o 
  -2   2   0       31.11       59.10      6.69 o 
  -1   2   0     1581.98     1636.61     35.87 o 
   0   2   0      832.93      949.45     25.52 o 
   1   2   0     1435.09     1550.68     41.30 o 
   2   2   0     8578.29     9166.93    238.22 o 
   3   2   0     8751.24     8632.48    186.05 o 
   4   2   0       33.24       34.35      2.91 o 
   5   2   0     1977.93     1940.20     54.91 o 
   6   2   0      809.72      707.48     42.76 o 
   7   2   0      103.12      100.80      5.95 o 
   8   2   0      207.24      216.68     10.87 o 
   9   2   0        4.30        7.84      3.43 o 
  10   2   0      141.74      155.04     10.25 o 
  11   2   0       80.71       76.33     10.76 o 
 -10   3   0       45.91       46.61      9.73 o 
  -9   3   0      418.28      355.35     23.59 o 
  -8   3   0        4.06       -0.51      4.10 o 
  -7   3   0       69.95       75.94      6.16 o 
  -6   3   0     2351.23     2270.77     65.02 o 
  -5   3   0       33.86       27.70      3.62 o 
  -4   3   0    10214.95     9820.62    212.18 o 
  -3   3   0     3186.63     3225.00     70.92 o 
  -2   3   0     1502.38     1621.44     36.15 o 
  -1   3   0     1930.75     1841.54     57.95 o 
   0   3   0       16.14       26.29      5.38 o 
   1   3   0      103.83      111.66      6.43 o 
   2   3   0        7.86       12.10      1.64 o 
   3   3   0     2255.17     2129.16     57.32 o 
   4   3   0      392.78      411.12     10.96 o 
   5   3   0     4855.83     5067.80    111.09 o 
   6   3   0      938.72      928.36     23.02 o 
   7   3   0      221.27      194.53     10.00 o 
   8   3   0      813.29      805.24     21.38 o 
   9   3   0        7.45       12.80      3.98 o 
  10   3   0        0.91        1.43      3.43 o 
  11   3   0       31.29       49.17      9.22 o 
  -9   4   0      125.08      131.67     13.32 o 
  -8   4   0       76.17       66.59      9.73 o 
  -7   4   0       40.66       44.90      4.88 o 
  -6   4   0      998.60     1008.64     31.57 o 
  -5   4   0      704.34      692.28     22.28 o 
  -4   4   0     7970.74     7577.28    329.93 o 
  -3   4   0     3516.42     3665.71     80.32 o 
  -2   4   0     1642.27     1809.98     48.49 o 
  -1   4   0     9413.70     9069.97    241.50 o 
   0   4   0      634.53      635.88     18.20 o 
   1   4   0     1109.08     1111.11     32.54 o 
   2   4   0    12535.81    13093.67    281.16 o 
   3   4   0     4405.43     4158.99    196.88 o 
   4   4   0        4.08        1.24      1.16 o 
   5   4   0     1017.91      940.19     23.08 o 
   6   4   0      338.93      308.99      9.76 o 
   7   4   0      489.31      488.94     14.20 o 
   8   4   0      752.87      748.76     20.22 o 
   9   4   0      253.52      240.60     12.14 o 
  10   4   0       33.25       22.43      5.07 o 
  11   4   0       47.66       42.02      6.49 o 
  -9   5   0        3.15        8.19      5.63 o 
  -8   5   0       15.13       14.85      6.15 o 
  -7   5   0      124.35      135.26     12.30 o 
  -6   5   0        2.66        4.27      2.70 o 
  -5   5   0      109.54      109.95      6.40 o 
  -4   5   0      791.90      777.54     24.12 o 
  -3   5   0     2786.89     2763.03     73.61 o 
  -2   5   0      197.02      223.23      6.58 o 
  -1   5   0      203.52      221.70     12.31 o 
   0   5   0       80.94       76.88      3.99 o 
   1   5   0     4097.23     3962.27    198.91 o 
   2   5   0    12511.66    12771.37    359.97 o 
   3   5   0     5858.37     6155.61    133.95 o 
   4   5   0     4416.66     4339.40    113.35 o 
   5   5   0       39.34       37.06      3.57 o 
   6   5   0     1225.54     1142.90     28.12 o 
   7   5   0      562.07      522.74     15.09 o 
   8   5   0        5.85        6.22      2.52 o 
   9   5   0       32.26       37.91      3.99 o 
  10   5   0      261.67      262.99     13.59 o 
  11   5   0      107.86      133.46     15.88 o 
  -8   6   0       20.52       13.32      6.15 o 
  -7   6   0     1313.93     1279.89     58.62 o 
  -6   6   0       24.58       17.93      5.63 o 
  -5   6   0       10.01        5.12      3.59 o 
  -4   6   0        2.42        1.92      2.30 o 
  -3   6   0      224.97      221.39      7.07 o 
  -2   6   0      185.03      190.86      6.20 o 
  -1   6   0      316.10      299.36     10.52 o 
   0   6   0      614.18      592.56     18.17 o 
   1   6   0      905.88      773.02     20.70 o 
   2   6   0     2425.97     2423.48     54.62 o 
   3   6   0       18.83       10.83      1.86 o 
   4   6   0     1127.92     1089.44     26.36 o 
   5   6   0       35.18       30.65      2.82 o 
   6   6   0       31.08       24.12      3.62 o 
   7   6   0      311.90      307.67     10.35 o 
   8   6   0       68.93       74.65      5.09 o 
   9   6   0        1.13        1.06      2.45 o 
  10   6   0      588.37      597.15     33.35 o 
  11   6   0      535.77      584.69     33.85 o 
  -8   7   0      336.10      371.64     25.12 o 
  -7   7   0        2.88        4.10      5.63 o 
  -6   7   0       12.02       22.02      6.66 o 
  -5   7   0       27.27       28.88      3.69 o 
  -4   7   0     1718.92     1654.89     48.04 o 
  -3   7   0        1.93       -2.95      1.97 o 
  -2   7   0       25.97       26.13      2.54 o 
  -1   7   0      214.69      193.79     14.74 o 
   0   7   0        1.22        1.40      2.02 o 
   1   7   0       39.54       36.62      2.85 o 
   2   7   0      788.69      696.12     20.73 o 
   3   7   0       33.24       40.21      4.53 o 
   4   7   0      231.21      207.94      7.39 o 
   5   7   0       97.14      109.61      5.44 o 
   6   7   0       21.39       17.79      2.63 o 
   7   7   0     1319.99     1336.34     40.56 o 
   8   7   0      463.27      424.55     16.96 o 
   9   7   0        0.06        0.40      3.20 o 
  10   7   0      335.22      304.50     22.04 o 
  -7   8   0       22.59       39.44      8.71 o 
  -6   8   0      105.57      110.66     11.78 o 
  -5   8   0      649.98      657.41     33.36 o 
  -4   8   0        9.77       10.00      3.06 o 
  -3   8   0      125.74      123.15      7.06 o 
  -2   8   0     3941.41     3978.63     95.59 o 
  -1   8   0     1859.85     1859.92     42.77 o 
   0   8   0     1014.50      973.70     28.91 o 
   1   8   0        2.03        1.42      1.56 o 
   2   8   0      811.64      706.84     47.70 o 
   3   8   0      195.00      199.53      8.30 o 
   4   8   0     3213.02     3098.57     70.09 o 
   5   8   0     2905.51     2841.02     80.20 o 
   6   8   0      146.38      141.94     12.30 o 
   7   8   0      128.75      137.05      8.31 o 
   8   8   0       43.74       49.26      5.61 o 
   9   8   0       27.63       35.85      8.19 o 
  10   8   0       43.29       47.95      6.69 o 
  -6   9   0        0.13        3.07      5.63 o 
  -5   9   0      472.86      499.02     27.69 o 
  -4   9   0       91.46       83.50      8.71 o 
  -3   9   0      216.30      228.54     10.69 o 
  -2   9   0     9235.93     9124.63    245.72 o 
  -1   9   0     5324.94     5196.80    114.51 o 
   0   9   0       95.01       90.45      5.97 o 
   1   9   0      463.19      434.52     13.20 o 
   2   9   0     2897.75     2792.73     77.10 o 
   3   9   0      271.67      253.75     11.05 o 
   4   9   0       14.79       10.73      3.07 o 
   5   9   0      947.27      933.20     30.15 o 
   6   9   0      745.28      724.16     25.22 o 
   7   9   0      297.72      283.14     13.59 o 
   8   9   0        1.94       -4.10      3.84 o 
   9   9   0       41.68       48.01      6.49 o 
  10   9   0      326.63      382.92     18.71 o 
  -5  10   0       80.89       87.60     10.76 o 
  -4  10   0       43.33       36.88      7.17 o 
  -3  10   0       45.67       40.52      4.71 o 
  -2  10   0        8.73       11.67      3.43 o 
  -1  10   0      145.88      149.31      8.65 o 
   0  10   0        2.85        3.23      2.03 o 
   1  10   0      383.59      403.86     28.46 o 
   2  10   0       21.42       17.52      3.43 o 
   3  10   0      182.00      189.03      9.60 o 
   4  10   0     2117.70     2156.72     62.19 o 
   5  10   0      759.88      740.41     25.59 o 
   6  10   0     1118.33     1118.36     47.29 o 
   7  10   0     1364.12     1432.52     44.90 o 
   8  10   0       32.25       38.04      5.79 o 
   9  10   0      144.58      158.54     11.23 o 
  -4  11   0        8.24       12.29      5.63 o 
  -3  11   0      163.60      163.96     13.32 o 
  -2  11   0      533.35      501.69     26.16 o 
  -1  11   0      156.89      156.28     12.30 o 
   0  11   0       43.96       50.15      5.24 o 
   1  11   0     2110.72     2071.35     59.43 o 
   2  11   0        8.81       12.10      5.63 o 
   3  11   0      432.41      440.91     19.49 o 
   4  11   0      175.13      178.52     10.15 o 
   5  11   0      187.50      180.62     10.32 o 
   6  11   0        3.01        2.17      3.06 o 
   7  11   0       63.66       76.67      7.58 o 
   8  11   0       13.23       16.90      5.07 o 
  -1  12   0      243.67      224.99     16.40 o 
   0  12   0      178.93      185.00     16.91 o 
   1  12   0        8.45        5.61      3.43 o 
   2  12   0      202.89      194.35     10.65 o 
   3  12   0      198.69      193.23     10.87 o 
   4  12   0      160.79      162.20     10.32 o 
   5  12   0       55.49       50.71      6.33 o 
   6  12   0      679.95      704.26     26.29 o 
   7  12   0      398.14      437.06     19.39 o 
   8  12   0       18.30       22.80      5.40 o 
  -1  13   0        4.94        9.73      6.15 o 
   0  13   0     1513.83     1568.69     68.92 o 
   1  13   0     2857.85     2888.34     82.31 o 
   2  13   0       12.41       13.62      5.24 o 
   3  13   0      717.54      713.83     26.29 o 
   4  13   0       50.14       54.65      6.52 o 
   5  13   0        8.78        4.36      4.15 o 
   6  13   0       61.18       73.47     14.09 o 
   2  14   0       97.15      100.36      8.87 o 
   3  14   0        3.89        8.19      4.35 o 
  -6 -13   1       61.38       62.80     11.52 o 
  -5 -13   1      148.46      144.71     11.78 o 
  -4 -13   1      104.10       95.01     12.55 o 
  -3 -13   1       34.95       45.84      6.52 o 
  -2 -13   1        0.41       -2.90      3.79 o 
  -1 -13   1     1352.03     1426.57     44.50 o 
   0 -13   1       90.36       89.65     11.78 o 
   1 -13   1      464.50      534.84     30.25 o 
  -7 -12   1       85.36       85.53      8.51 o 
  -6 -12   1        0.16       -2.85      3.20 o 
  -5 -12   1      350.17      335.76     15.94 o 
  -4 -12   1      605.80      576.72     22.29 o 
  -3 -12   1      102.52      102.92      8.14 o 
  -2 -12   1       16.77        7.91      3.57 o 
  -1 -12   1        7.82        6.58      3.57 o 
   0 -12   1       33.70       34.83      7.68 o 
   1 -12   1        3.58        4.61      5.63 o 
   2 -12   1      112.20       95.29     10.76 o 
  -8 -11   1       19.42       20.06      6.40 o 
  -7 -11   1       16.91       13.60      6.15 o 
  -6 -11   1       56.67       53.11      6.49 o 
  -5 -11   1       73.71       65.02      6.69 o 
  -4 -11   1      351.02      355.47     15.58 o 
  -3 -11   1       11.09        6.17      3.31 o 
  -2 -11   1      240.82      248.38     11.94 o 
  -1 -11   1      149.83      159.68      9.06 o 
   0 -11   1       75.60       61.53      8.96 o 
   1 -11   1       71.75       82.47      9.22 o 
   2 -11   1      131.07      136.79     11.78 o 
   3 -11   1      152.81      152.68     12.81 o 
  -9 -10   1       35.95       37.90      9.73 o 
  -8 -10   1      434.12      415.87     26.15 o 
  -7 -10   1       53.22       42.00      8.71 o 
  -6 -10   1      170.55      166.54     15.37 o 
  -5 -10   1     4191.06     4300.50    118.41 o 
  -4 -10   1     1907.07     1901.20     55.77 o 
  -3 -10   1        3.90        0.26      2.53 o 
  -2 -10   1        3.20        4.81      4.10 o 
  -1 -10   1       31.38       23.17      3.79 o 
   0 -10   1      511.37      518.41     18.32 o 
   1 -10   1      493.55      463.74     24.62 o 
   2 -10   1       12.50       13.32      5.12 o 
   3 -10   1      126.03      135.58      8.33 o 
   4 -10   1       54.84       51.46      5.61 o 
   5 -10   1       56.54       54.81      8.71 o 
 -10  -9   1       75.40       73.76     11.78 o 
  -9  -9   1      156.93      190.62     11.53 o 
  -8  -9   1      295.48      279.46     13.92 o 
  -7  -9   1       51.49       52.24      5.97 o 
  -6  -9   1        0.15       -1.54      2.53 o 
  -5  -9   1      446.80      418.27     16.50 o 
  -4  -9   1      429.38      456.53     24.62 o 
  -3  -9   1      553.40      504.38     18.13 o 
  -2  -9   1     1732.76     1622.12     47.20 o 
  -1  -9   1      952.96      956.12     35.47 o 
   0  -9   1      387.79      399.39     22.21 o 
   1  -9   1     4770.38     4287.77    292.33 o 
   2  -9   1     1143.04     1162.24     35.63 o 
   3  -9   1     1074.56     1127.38     34.70 o 
   4  -9   1     1790.55     1839.21     54.06 o 
   5  -9   1       31.66       27.66      6.66 o 
   6  -9   1       12.54       16.90      6.66 o 
 -10  -8   1       56.11       56.18      7.94 o 
  -9  -8   1        1.39        1.45      3.06 o 
  -8  -8   1      132.54      139.48      9.19 o 
  -7  -8   1      145.65      161.42      9.60 o 
  -6  -8   1        7.64        7.50      3.07 o 
  -5  -8   1      198.05      200.66     11.79 o 
  -4  -8   1      423.18      415.22     15.60 o 
  -3  -8   1     2631.82     2437.96     96.83 o 
  -2  -8   1     4393.06     4298.65     95.73 o 
  -1  -8   1      686.29      605.62     32.08 o 
   0  -8   1      474.61      448.28     16.87 o 
   1  -8   1     2333.66     2326.99     91.51 o 
   2  -8   1      473.04      499.26     13.81 o 
   3  -8   1      862.27      880.98     27.77 o 
   4  -8   1       84.79       92.18      6.33 o 
   5  -8   1      228.86      257.19     11.74 o 
   6  -8   1      951.68      969.13     46.74 o 
   7  -8   1      157.88      162.93     14.86 o 
 -10  -7   1       80.52       75.55      9.48 o 
  -9  -7   1      524.58      542.13     21.00 o 
  -8  -7   1     1728.51     1731.68     51.70 o 
  -7  -7   1       26.71       15.05      3.79 o 
  -6  -7   1     1300.83     1273.52     38.57 o 
  -5  -7   1      478.19      473.99     13.61 o 
  -4  -7   1      105.09       96.97      4.59 o 
  -3  -7   1       69.59       73.42      3.82 o 
  -2  -7   1      678.18      745.83     25.25 o 
  -1  -7   1      513.28      490.39     18.74 o 
   0  -7   1        3.31        4.90      2.60 o 
   1  -7   1       47.15       33.34     12.04 o 
   2  -7   1       67.66       60.02      3.88 o 
   3  -7   1      277.92      256.35     12.30 o 
   4  -7   1      204.76      227.36     10.13 o 
   5  -7   1        9.81        6.15      3.59 o 
   6  -7   1      610.74      653.71     30.79 o 
   7  -7   1      591.08      539.19     30.27 o 
 -11  -6   1      381.20      438.84     28.20 o 
 -10  -6   1       62.21       69.50      7.14 o 
  -9  -6   1      802.93      794.99     27.20 o 
  -8  -6   1        6.02        3.63      2.67 o 
  -7  -6   1       77.35       68.57      4.73 o 
  -6  -6   1     3595.36     3495.84     78.58 o 
  -5  -6   1      710.41      692.28     18.08 o 
  -4  -6   1      158.97      166.47      5.95 o 
  -3  -6   1     4913.08     4858.26    106.52 o 
  -2  -6   1     3988.03     4031.04    128.11 o 
  -1  -6   1       41.65       50.63      3.79 o 
   0  -6   1     4337.28     4610.93    100.74 o 
   1  -6   1      951.46      800.35     85.69 o 
   2  -6   1      147.07      143.80      5.10 o 
   3  -6   1     1114.71     1094.11     31.10 o 
   4  -6   1       88.18       95.27     11.27 o 
   5  -6   1      399.67      406.61     15.33 o 
   6  -6   1      241.31      244.38     21.27 o 
   7  -6   1       46.98       41.49      8.20 o 
   8  -6   1        0.25       -0.51      4.61 o 
 -11  -5   1        2.23        0.00      5.63 o 
 -10  -5   1        0.31        5.97      3.79 o 
  -9  -5   1      255.46      284.83     10.53 o 
  -8  -5   1      903.44      901.63     23.81 o 
  -7  -5   1      253.07      245.76     22.67 o 
  -6  -5   1      265.60      246.34      8.46 o 
  -5  -5   1        7.64       12.19      5.77 o 
  -4  -5   1      365.07      364.77     10.25 o 
  -3  -5   1    12342.01    12183.52    262.31 o 
  -2  -5   1    25164.46    25931.85    555.39 o 
  -1  -5   1     1677.51     1743.45     47.79 o 
   0  -5   1      241.30      200.44      6.02 o 
   1  -5   1     1150.21     1134.92     31.72 o 
   2  -5   1       20.19       25.97      2.33 o 
   3  -5   1      170.21      185.66      6.03 o 
   4  -5   1      607.78      584.94     24.39 o 
   5  -5   1      488.23      497.03     17.57 o 
   6  -5   1      399.16      365.77     14.66 o 
   7  -5   1      160.85      152.29      8.83 o 
   8  -5   1        5.43       -5.38      3.59 o 
   9  -5   1      456.77      507.14     30.77 o 
 -11  -4   1      140.09      162.41     14.86 o 
 -10  -4   1        1.15        0.23      3.20 o 
  -9  -4   1      737.25      729.24     20.44 o 
  -8  -4   1      272.76      269.58      9.76 o 
  -7  -4   1      755.23      719.23     19.17 o 
  -6  -4   1      559.93      525.05     14.52 o 
  -5  -4   1       39.21       36.16      3.62 o 
  -4  -4   1     1480.11     1526.24     35.19 o 
  -3  -4   1      462.17      415.55     10.77 o 
  -2  -4   1     1808.76     1787.88     39.96 o 
  -1  -4   1     4046.24     4009.97    105.64 o 
   0  -4   1     2980.65     3213.42     70.29 o 
   1  -4   1        9.78       14.14      3.33 o 
   2  -4   1     2359.52     2527.15     55.66 o 
   3  -4   1       78.49      100.74      3.84 o 
   4  -4   1     3539.76     3370.99     92.91 o 
   5  -4   1     1929.39     1890.40     54.53 o 
   6  -4   1     3871.86     3694.29    102.97 o 
   7  -4   1      261.23      214.07     10.65 o 
   8  -4   1       26.79       41.49      8.19 o 
   9  -4   1      144.10      136.80     14.35 o 
 -11  -3   1       17.56       20.49      7.17 o 
 -10  -3   1        2.91        0.86      5.89 o 
  -9  -3   1        5.23        3.59      3.26 o 
  -8  -3   1      123.57      114.00      5.87 o 
  -7  -3   1        0.74       -2.94      2.50 o 
  -6  -3   1     2097.96     2052.46     47.14 o 
  -5  -3   1      324.89      322.51     11.32 o 
  -4  -3   1     1533.00     1622.16     44.97 o 
  -3  -3   1     6106.48     6351.80    137.47 o 
  -2  -3   1      189.47      171.48      5.02 o 
  -1  -3   1      188.18      176.65      4.93 o 
   0  -3   1     2440.42     2403.54     52.41 o 
   1  -3   1       93.91      101.63      5.40 o 
   2  -3   1     1538.65     1527.29     34.14 o 
   3  -3   1      138.25      128.39      4.28 o 
   4  -3   1       96.98       90.21      3.52 o 
   5  -3   1     1226.82     1140.45     34.57 o 
   6  -3   1      414.87      384.63     15.02 o 
   7  -3   1      141.85      127.79      8.15 o 
   8  -3   1        2.72        3.58      3.26 o 
   9  -3   1      378.72      361.97     24.10 o 
  10  -3   1        9.32        9.22      6.15 o 
 -11  -2   1       30.21       20.49      7.17 o 
 -10  -2   1      118.20      114.25     11.78 o 
  -9  -2   1        3.07        6.40      3.26 o 
  -8  -2   1      741.69      781.24     20.79 o 
  -7  -2   1     1647.11     1591.99     47.01 o 
  -6  -2   1     2599.33     2457.47     55.72 o 
  -5  -2   1       28.29       32.73      2.79 o 
  -4  -2   1        1.19        2.73      0.89 o 
  -3  -2   1       82.52       92.74     11.79 o 
  -2  -2   1     5884.87     6165.00    133.03 o 
  -1  -2   1     2762.72     2912.97     63.48 o 
   0  -2   1      144.13      164.92      4.34 o 
   1  -2   1      170.33      182.80      4.81 o 
   2  -2   1      700.83      693.64     16.11 o 
   3  -2   1     4048.62     4205.49    102.49 o 
   4  -2   1      311.75      325.83      8.82 o 
   5  -2   1      594.39      592.86     19.77 o 
   6  -2   1      276.30      325.91     13.20 o 
   7  -2   1        2.78        3.78      2.83 o 
   8  -2   1       28.98       28.76      4.87 o 
   9  -2   1      113.98      107.66      8.31 o 
  10  -2   1       16.73       22.54      7.68 o 
 -11  -1   1        7.58        4.61      5.12 o 
 -10  -1   1        5.25        4.61      5.12 o 
  -9  -1   1      137.13      130.54      8.70 o 
  -8  -1   1       34.03       35.49      4.52 o 
  -7  -1   1     4008.36     3966.10     88.35 o 
  -6  -1   1     6005.25     5573.86    122.16 o 
  -5  -1   1        8.92        6.66      1.81 o 
  -4  -1   1      314.72      363.89      9.77 o 
  -3  -1   1     4675.97     4713.43    102.24 o 
  -2  -1   1     3704.83     4026.85    105.47 o 
  -1  -1   1     9404.79    10437.56    225.01 o 
   0  -1   1     2805.01     3193.24     69.45 o 
   1  -1   1     1231.55     1293.15     29.56 o 
   2  -1   1      890.93      888.35     25.59 o 
   3  -1   1      297.26      312.69      8.08 o 
   4  -1   1        9.98       15.66      1.28 o 
   5  -1   1     1962.51     1954.38     44.17 o 
   6  -1   1     1576.96     1560.06     46.08 o 
   7  -1   1      596.66      573.65     20.49 o 
   8  -1   1      150.95      158.04      9.99 o 
   9  -1   1       41.14       49.93      5.97 o 
  10  -1   1       57.09       67.10     10.76 o 
 -11   0   1       20.89       14.85      7.17 o 
 -10   0   1      168.98      163.45     14.86 o 
  -9   0   1       81.01      100.92     11.27 o 
  -8   0   1      294.32      283.25     12.31 o 
  -7   0   1       20.11       21.13      3.20 o 
  -6   0   1      129.82      123.77      6.27 o 
  -5   0   1      938.41      976.86     28.69 o 
  -4   0   1      517.10      521.63     16.14 o 
  -3   0   1     2319.37     1497.52     57.48 o 
  -2   0   1     1201.95     1342.27     29.80 o 
  -1   0   1     9793.04    10221.09    366.54 o 
   0   0   1     6268.03     6047.92    220.78 o 
   1   0   1       24.06       41.35      1.49 o 
   2   0   1    43349.93    41840.80   1956.23 o 
   3   0   1     1384.72     1525.36     34.15 o 
   4   0   1       12.55       13.69      1.25 o 
   5   0   1     1923.30     1889.74     52.29 o 
   6   0   1      244.70      225.70      7.38 o 
   7   0   1      540.17      533.56     19.22 o 
   8   0   1      358.74      363.73     16.92 o 
   9   0   1        1.01        3.61      3.57 o 
  10   0   1       29.08       17.66      4.88 o 
  11   0   1        0.35       -2.05      5.12 o 
 -10   1   1      170.84      139.88     14.35 o 
  -9   1   1      237.11      253.18     17.94 o 
  -8   1   1      263.53      258.43     11.94 o 
  -7   1   1      533.23      529.77     18.66 o 
  -6   1   1      516.17      513.55     13.77 o 
  -5   1   1     1173.44     1233.44     28.90 o 
  -4   1   1     4447.92     4509.84     98.29 o 
  -3   1   1     4981.54     5092.40    110.40 o 
  -2   1   1      376.50      407.19     12.15 o 
  -1   1   1       51.67       45.44      2.37 o 
   0   1   1       16.13       24.41      1.25 o 
   1   1   1       12.70       15.84      1.10 o 
   2   1   1      136.01      160.66      5.80 o 
   3   1   1     5092.48     5186.32    112.41 o 
   4   1   1     2366.48     2359.86     52.41 o 
   5   1   1     1569.85     1599.28     36.70 o 
   6   1   1       61.06       60.84      3.41 o 
   7   1   1      764.63      760.68     25.40 o 
   8   1   1     4519.64     4368.89    175.90 o 
   9   1   1      379.00      396.00     16.83 o 
  10   1   1       85.61       87.01     12.55 o 
  11   1   1       12.67       21.00      7.68 o 
 -10   2   1      366.84      412.70     26.15 o 
  -9   2   1        0.73        0.51      4.10 o 
  -8   2   1        7.78       12.80      5.63 o 
  -7   2   1       34.06       32.97      4.35 o 
  -6   2   1      193.39      169.98      8.31 o 
  -5   2   1        6.01        5.07      1.68 o 
  -4   2   1     3060.22     3216.71     70.86 o 
  -3   2   1      650.85      642.20     15.52 o 
  -2   2   1     1378.31     1452.29     32.31 o 
  -1   2   1     6271.89     5523.64    270.97 o 
   0   2   1       68.70       76.63      2.84 o 
   1   2   1      230.12      292.69      7.81 o 
   2   2   1     5825.89     5919.94    127.96 o 
   3   2   1       17.04       13.83      1.36 o 
   4   2   1     2110.34     2174.30     60.58 o 
   5   2   1     5194.45     5038.78    110.31 o 
   6   2   1      193.20      187.87      6.71 o 
   7   2   1       27.37       26.95      2.86 o 
   8   2   1      169.73      171.88      9.78 o 
   9   2   1       22.96       28.66      4.88 o 
  10   2   1       45.84       45.59      8.71 o 
  11   2   1      140.41      174.78     11.77 o 
 -10   3   1       69.63       68.13     10.76 o 
  -9   3   1        0.56        0.51      5.12 o 
  -8   3   1      755.62      715.16     36.45 o 
  -7   3   1     1362.68     1397.76     61.76 o 
  -6   3   1        1.55        0.60      2.56 o 
  -5   3   1     4518.83     4388.19     96.47 o 
  -4   3   1    13423.28    12318.69    359.20 o 
  -3   3   1     1620.03     1691.09     38.20 o 
  -2   3   1     4429.87     4438.19     96.24 o 
  -1   3   1        3.46        9.73      1.54 o 
   0   3   1     3313.99     3393.65     73.59 o 
   1   3   1     2367.28     2467.11     65.22 o 
   2   3   1      636.06      640.61     15.35 o 
   3   3   1       67.45       63.26      2.96 o 
   4   3   1        6.99        9.78      1.56 o 
   5   3   1     1537.74     1511.42     35.24 o 
   6   3   1       52.27       49.87      4.52 o 
   7   3   1      512.88      477.99     13.84 o 
   8   3   1      973.32      948.95     31.06 o 
   9   3   1        7.85        4.61      3.26 o 
  10   3   1       88.88       81.29      7.58 o 
  11   3   1      225.24      262.62     14.31 o 
  -9   4   1        1.10        3.07      5.12 o 
  -8   4   1      284.93      266.55     18.45 o 
  -7   4   1      559.04      575.72     30.27 o 
  -6   4   1       39.89       36.86      5.38 o 
  -5   4   1     1510.63     1569.86     45.29 o 
  -4   4   1     5903.79     5505.39    289.32 o 
  -3   4   1       70.92       88.26      5.89 o 
  -2   4   1       10.83       10.90      1.26 o 
  -1   4   1     9082.28     8802.36    189.06 o 
   0   4   1       58.63       77.57      7.05 o 
   1   4   1     1849.57     1879.88     54.79 o 
   2   4   1     7355.13     7824.73    168.96 o 
   3   4   1       22.23       16.36      3.27 o 
   4   4   1    16358.08    15909.88    341.63 o 
   5   4   1     1842.31     1713.57     39.67 o 
   6   4   1       97.97      105.47      6.02 o 
   7   4   1      234.97      223.51      8.21 o 
   8   4   1      785.14      812.60     27.59 o 
   9   4   1        0.90        0.64      3.07 o 
  10   4   1      163.06      177.74     11.05 o 
  11   4   1        0.36       -1.40      3.43 o 
  -9   5   1        1.27       -1.02      4.61 o 
  -8   5   1       94.03       81.45     10.25 o 
  -7   5   1      107.64      124.49     11.78 o 
  -6   5   1        6.62       13.32      5.12 o 
  -5   5   1      194.80      189.91      8.61 o 
  -4   5   1      207.48      190.59      6.55 o 
  -3   5   1      375.69      367.45     10.04 o 
  -2   5   1     2825.03     2525.69     84.45 o 
  -1   5   1     5152.56     5213.56    113.14 o 
   0   5   1      944.78      995.08     23.10 o 
   1   5   1     3646.66     3722.17     81.68 o 
   2   5   1     2471.42     2406.40     81.85 o 
   3   5   1      335.35      337.63     13.41 o 
   4   5   1     8872.52     8631.53    232.00 o 
   5   5   1      915.78      885.76     22.07 o 
   6   5   1      262.97      255.21      8.67 o 
   7   5   1     1959.10     1857.07     43.84 o 
   8   5   1     2080.15     2073.22     48.97 o 
   9   5   1        2.38        3.19      3.58 o 
  10   5   1      554.02      597.41     23.21 o 
  11   5   1      115.29      120.91      9.78 o 
  -8   6   1      593.47      617.15     34.37 o 
  -7   6   1      433.66      414.88     24.62 o 
  -6   6   1      204.41      211.66     15.37 o 
  -5   6   1     2106.58     2094.55     59.57 o 
  -4   6   1     1242.47     1223.54     35.94 o 
  -3   6   1      193.49      194.02     11.54 o 
  -2   6   1      222.91      267.42     16.15 o 
  -1   6   1      110.52      102.03      3.94 o 
   0   6   1      963.63      948.27     29.67 o 
   1   6   1      404.52      448.35     12.21 o 
   2   6   1       72.85       87.08      6.15 o 
   3   6   1      314.22      279.50     10.50 o 
   4   6   1       56.36       52.60      3.34 o 
   5   6   1      324.22      299.52      9.47 o 
   6   6   1      254.67      229.57     13.84 o 
   7   6   1       19.62       19.12      3.57 o 
   8   6   1      457.41      470.76     18.50 o 
   9   6   1      102.57      102.98      6.38 o 
  10   6   1      890.41      930.41     43.13 o 
  11   6   1      171.38      186.92     11.96 o 
  -8   7   1      955.86     1049.57     51.86 o 
  -7   7   1       50.76       51.73      9.22 o 
  -6   7   1        1.36        2.05      4.61 o 
  -5   7   1     1229.84     1197.28     53.49 o 
  -4   7   1      341.68      328.56     12.26 o 
  -3   7   1      565.23      590.53     16.64 o 
  -2   7   1     3178.75     3328.62    115.27 o 
  -1   7   1      505.13      490.11     12.93 o 
   0   7   1      564.20      558.89     14.51 o 
   1   7   1     4101.78     3904.95    139.99 o 
   2   7   1      918.66      909.36     27.10 o 
   3   7   1     4723.42     4541.67    121.28 o 
   4   7   1      979.09      830.17     25.82 o 
   5   7   1       26.83       12.03      2.84 o 
   6   7   1        5.24       12.07      4.17 o 
   7   7   1      146.61      153.98      6.99 o 
   8   7   1       24.19       21.20      3.34 o 
   9   7   1      397.83      429.64     14.48 o 
  10   7   1      152.14      138.85     13.83 o 
  -7   8   1       57.09       45.59      8.71 o 
  -6   8   1        5.91       -0.51      4.10 o 
  -5   8   1      113.92      100.42      9.73 o 
  -4   8   1      106.87      105.03      9.73 o 
  -3   8   1      215.97      228.51      9.92 o 
  -2   8   1     8329.23     8152.42    219.15 o 
  -1   8   1      189.58      217.80      7.68 o 
   0   8   1     1798.05     1779.69     64.00 o 
   1   8   1      134.75      134.16      5.88 o 
   2   8   1     1281.42     1204.13     35.51 o 
   3   8   1      112.80      108.31      5.50 o 
   4   8   1      152.58      177.45     10.18 o 
   5   8   1        0.03        0.00      1.77 o 
   6   8   1      583.58      579.10     20.48 o 
   7   8   1      206.82      201.95      9.67 o 
   8   8   1       33.63       34.48      7.68 o 
   9   8   1      125.30      133.80      9.40 o 
  10   8   1      239.94      261.43     18.71 o 
  -6   9   1      413.01      425.06     25.64 o 
  -5   9   1       61.33       59.42      8.71 o 
  -4   9   1       88.18       85.04      9.22 o 
  -3   9   1      481.82      493.85     17.57 o 
  -2   9   1      403.04      405.20     14.86 o 
  -1   9   1       33.50       26.42      2.85 o 
   0   9   1     1278.80     1271.66     56.25 o 
   1   9   1     1747.15     1544.73     73.86 o 
   2   9   1      103.83      101.88      6.33 o 
   3   9   1     1261.48     1178.01     29.74 o 
   4   9   1       96.20       86.39      8.05 o 
   5   9   1       95.79       93.27      5.56 o 
   6   9   1     2214.73     2199.07     63.29 o 
   7   9   1     1072.66     1041.42     33.60 o 
   8   9   1       84.98       95.92      7.94 o 
   9   9   1       58.03       63.38      8.45 o 
  10   9   1       26.60       35.57      6.33 o 
  -5  10   1       47.91       43.54      8.20 o 
  -4  10   1      129.90      131.67     11.78 o 
  -3  10   1      217.16      251.63     16.40 o 
  -2  10   1        5.25        4.10      2.53 o 
  -1  10   1       14.76       11.12      2.45 o 
   0  10   1        7.20       11.40      2.55 o 
   1  10   1      303.54      305.42     12.50 o 
   2  10   1       51.10       49.78      4.61 o 
   3  10   1      220.38      210.37     10.32 o 
   4  10   1      168.47      175.15      9.60 o 
   5  10   1      175.68      157.15     10.51 o 
   6  10   1     2310.81     2345.38     67.66 o 
   7  10   1      632.10      677.39     39.26 o 
   8  10   1       49.60       40.15      9.22 o 
   9  10   1      115.37      116.22      9.42 o 
  -4  11   1      109.83      100.92     11.27 o 
  -3  11   1      222.44      250.60     16.91 o 
  -2  11   1       89.08       70.18      8.71 o 
  -1  11   1      180.07      174.97      7.57 o 
   0  11   1      491.92      467.92     18.64 o 
   1  11   1       68.59       75.30      6.13 o 
   2  11   1       73.86       69.90      5.97 o 
   3  11   1      449.63      424.38     32.57 o 
   4  11   1      344.04      308.90     13.95 o 
   5  11   1       39.09       34.02      5.24 o 
   6  11   1       66.17       57.40      6.33 o 
   7  11   1        8.85        6.39      3.79 o 
   8  11   1        5.60       -2.86      3.43 o 
   9  11   1       26.68       29.38      8.19 o 
  -1  12   1       35.82       31.76      7.17 o 
   0  12   1       82.19       89.13      7.06 o 
   1  12   1      301.70      288.19     19.74 o 
   2  12   1      205.70      212.73     11.05 o 
   3  12   1        4.35       -1.21      3.59 o 
   4  12   1      171.94      186.62     10.85 o 
   5  12   1      127.99      138.80      9.60 o 
   6  12   1      823.11      807.86     49.54 o 
   7  12   1      224.07      223.70     12.98 o 
   8  12   1      192.97      212.79     13.03 o 
   0  13   1      347.22      365.59     15.77 o 
   1  13   1       77.88       80.72      7.78 o 
   2  13   1     2159.62     2193.08     64.31 o 
   3  13   1     2073.86     2056.64    109.23 o 
   4  13   1        6.32       10.18      4.15 o 
   5  13   1       67.68       64.45      9.22 o 
   6  13   1      139.19      159.13     13.06 o 
   1  14   1        3.78        7.59      4.61 o 
   2  14   1      123.18      123.07      9.23 o 
   3  14   1       14.63       20.04      9.22 o 
   4  14   1       24.77       30.57      8.96 o 
  -5 -13   2      775.53      834.04     30.65 o 
  -4 -13   2      224.93      243.80     13.56 o 
  -3 -13   2       58.05       52.95      6.88 o 
  -2 -13   2       40.12       35.83     10.76 o 
  -1 -13   2      359.63      387.05     25.12 o 
   0 -13   2       22.79       25.10      8.19 o 
   1 -13   2      240.77      253.67     18.96 o 
  -7 -12   2        8.33       10.44      4.67 o 
  -6 -12   2       51.57       67.58      7.78 o 
  -5 -12   2        1.21        5.49      3.79 o 
  -4 -12   2       35.81       31.13      5.60 o 
  -3 -12   2       16.75       16.29      4.52 o 
  -2 -12   2      421.02      424.35     26.92 o 
  -1 -12   2       58.39       60.26      6.33 o 
   0 -12   2       32.17       31.24      7.68 o 
   1 -12   2      198.69      186.52     15.37 o 
   2 -12   2       22.75       15.37      6.66 o 
   3 -12   2       61.13       60.95      9.73 o 
  -8 -11   2      532.18      622.14     36.42 o 
  -7 -11   2       28.53       26.63      8.19 o 
  -6 -11   2      396.09      437.88     27.18 o 
  -5 -11   2     1470.00     1443.16     45.47 o 
  -4 -11   2      286.09      291.91     14.12 o 
  -3 -11   2       19.91       18.39      6.15 o 
  -2 -11   2      928.59      973.51     31.94 o 
  -1 -11   2        3.85        4.35      2.90 o 
   0 -11   2        1.86        3.93      2.70 o 
   1 -11   2      218.56      216.78     15.89 o 
   2 -11   2       45.68       45.59      7.68 o 
   3 -11   2       38.65       38.93      7.68 o 
   4 -11   2       42.44       42.51      8.20 o 
  -9 -10   2        3.63        2.60      4.52 o 
  -8 -10   2       42.05       41.94      7.17 o 
  -7 -10   2      117.92      106.63      8.67 o 
  -6 -10   2       99.14      117.03      8.69 o 
  -5 -10   2     2969.69     2792.32     94.11 o 
  -4 -10   2       82.86       60.96      9.22 o 
  -3 -10   2      730.19      737.81     25.41 o 
  -2 -10   2      547.20      494.50     18.49 o 
  -1 -10   2       13.47       11.95      3.20 o 
   0 -10   2       45.53       61.72      5.40 o 
   1 -10   2      338.01      322.49     19.48 o 
   2 -10   2        9.05        8.71      5.12 o 
   3 -10   2      990.48      978.57     45.20 o 
   4 -10   2      645.94      636.25     32.33 o 
  -9  -9   2      386.59      413.45     18.97 o 
  -8  -9   2      173.08      178.33     11.05 o 
  -7  -9   2       36.52       29.71      5.24 o 
  -6  -9   2      241.55      243.68     12.14 o 
  -5  -9   2      505.22      516.79     19.58 o 
  -4  -9   2       63.20       57.83      5.80 o 
  -3  -9   2     1771.14     1687.16     49.57 o 
  -2  -9   2       67.50       65.76      5.61 o 
  -1  -9   2      505.98      496.64     26.68 o 
   0  -9   2      360.51      365.43     14.13 o 
   1  -9   2      127.30      116.28      7.22 o 
   2  -9   2      156.52      140.40     12.30 o 
   3  -9   2     4468.72     4340.85    120.28 o 
   4  -9   2     1354.95     1333.30     41.07 o 
   5  -9   2        7.85        4.15      3.20 o 
   6  -9   2        0.67       -0.51      5.12 o 
 -10  -8   2        4.30       -0.34      3.20 o 
  -9  -8   2        5.68       -0.97      3.20 o 
  -8  -8   2      375.98      380.91     38.71 o 
  -7  -8   2        0.71        2.56      2.90 o 
  -6  -8   2      240.94      272.02     21.78 o 
  -5  -8   2      618.19      625.42     21.96 o 
  -4  -8   2       51.97       48.99      6.15 o 
  -3  -8   2      916.56      890.39     28.17 o 
  -2  -8   2     1686.93     1608.66     46.68 o 
  -1  -8   2     1664.72     1550.43     44.66 o 
   0  -8   2     2030.38     1977.75     45.60 o 
   1  -8   2       62.39       64.11      5.33 o 
   2  -8   2        0.40        0.00      1.41 o 
   3  -8   2     1133.47     1154.41     35.25 o 
   4  -8   2       16.17       16.58      3.62 o 
   5  -8   2        7.47        0.80      4.35 o 
   6  -8   2        8.52       13.87      3.93 o 
 -10  -7   2      134.45      142.29     10.07 o 
  -9  -7   2     1416.82     1483.44     46.18 o 
  -8  -7   2      468.55      465.51     22.31 o 
  -7  -7   2      149.20      142.26      8.87 o 
  -6  -7   2      164.74      142.93      8.51 o 
  -5  -7   2       32.24       43.75      4.71 o 
  -4  -7   2      697.57      657.65     21.79 o 
  -3  -7   2      147.64      162.72      7.97 o 
  -2  -7   2      244.82      258.74     16.03 o 
  -1  -7   2       36.74       34.15      4.31 o 
   0  -7   2      125.20      153.30      6.02 o 
   1  -7   2      119.51      124.89      5.22 o 
   2  -7   2        0.79        2.74      2.49 o 
   3  -7   2        2.86        1.28      2.17 o 
   4  -7   2       26.01       21.11      3.62 o 
   5  -7   2       45.61       40.12      4.52 o 
   6  -7   2      319.86      300.33     13.56 o 
   7  -7   2       14.14        7.17      5.63 o 
   8  -7   2      110.07      101.43     12.81 o 
 -10  -6   2      131.98      148.08     10.12 o 
  -9  -6   2     1377.26     1470.79     45.27 o 
  -8  -6   2      385.62      383.09     15.77 o 
  -7  -6   2      258.74      257.80     13.58 o 
  -6  -6   2     3625.43     3464.68     94.95 o 
  -5  -6   2      475.53      480.89     13.49 o 
  -4  -6   2      887.43      848.74     21.14 o 
  -3  -6   2     2086.58     2064.85     46.91 o 
  -2  -6   2     1586.37     1604.75     80.63 o 
  -1  -6   2     4076.33     4167.04    110.99 o 
   0  -6   2     2425.36     2436.98     54.58 o 
   1  -6   2     1916.95     1991.65     44.95 o 
   2  -6   2     3814.03     3794.74    100.75 o 
   3  -6   2     1120.37     1046.97     31.65 o 
   4  -6   2       61.71       60.45      4.88 o 
   5  -6   2       95.89       83.09      8.45 o 
   6  -6   2        6.26        2.53      3.06 o 
   7  -6   2       22.51        8.59      4.87 o 
   8  -6   2       39.73       39.44      8.71 o 
 -10  -5   2      114.66      122.44     12.81 o 
  -9  -5   2       94.75      101.17      7.78 o 
  -8  -5   2        0.36        2.19      1.63 o 
  -7  -5   2      385.60      367.39     12.61 o 
  -6  -5   2     1565.87     1519.67     36.11 o 
  -5  -5   2       73.45       78.52      4.07 o 
  -4  -5   2      489.18      468.51     12.61 o 
  -3  -5   2     5332.29     5048.81    110.11 o 
  -2  -5   2       57.72       62.16      4.67 o 
  -1  -5   2     9574.55     9812.83    276.95 o 
   0  -5   2     2307.40     2376.02     52.76 o 
   1  -5   2      257.14      271.31      9.41 o 
   2  -5   2     6547.02     6542.78    141.82 o 
   3  -5   2      490.47      464.55     12.14 o 
   4  -5   2       29.77       33.49      3.79 o 
   5  -5   2     2653.75     2581.12     73.29 o 
   6  -5   2     1056.57      994.75     33.67 o 
   7  -5   2        5.60        7.20      7.94 o 
   8  -5   2       49.78       50.71      9.22 o 
   9  -5   2       29.25       14.85      7.68 o 
 -10  -4   2      596.43      639.76     32.83 o 
  -9  -4   2       56.90       60.52      4.82 o 
  -8  -4   2      101.24       99.05      6.68 o 
  -7  -4   2     1030.36      992.35     30.72 o 
  -6  -4   2     2630.61     2572.28     58.41 o 
  -5  -4   2       10.85       13.23      4.57 o 
  -4  -4   2        1.25        1.89      1.05 o 
  -3  -4   2       51.80       53.05      2.55 o 
  -2  -4   2     1037.72     1099.04     25.21 o 
  -1  -4   2      168.47      169.10      6.53 o 
   0  -4   2      106.56      116.14      3.82 o 
   1  -4   2       73.77       69.16      2.93 o 
   2  -4   2       72.82       70.15      3.09 o 
   3  -4   2     1911.07     1949.33     43.81 o 
   5  -4   2     5915.82     5774.93    157.88 o 
   6  -4   2     2848.29     2731.47     78.05 o 
   7  -4   2        0.35       -0.35      2.83 o 
   8  -4   2       51.13       40.88      5.76 o 
   9  -4   2      162.04      178.31     16.40 o 
 -11  -3   2       55.90       60.44      9.22 o 
 -10  -3   2      357.16      376.82     23.07 o 
  -9  -3   2       27.08       24.61      4.35 o 
  -8  -3   2      106.88      115.26      6.52 o 
  -7  -3   2        9.58        3.24      2.07 o 
  -6  -3   2       92.04       83.20      5.63 o 
  -5  -3   2        0.14       -0.59      1.26 o 
  -4  -3   2     2696.09     2542.73     56.68 o 
  -3  -3   2     9440.92     9805.10    211.35 o 
  -2  -3   2      559.74      563.23     13.46 o 
  -1  -3   2    10227.22    10775.97    280.00 o 
   0  -3   2     1822.77     1832.59     40.45 o 
   1  -3   2      630.10      657.91     15.44 o 
   2  -3   2      200.57      196.94      5.58 o 
   3  -3   2      651.73      654.11     20.71 o 
   4  -3   2       33.55       40.49      3.98 o 
   5  -3   2      623.65      621.75     21.05 o 
   6  -3   2      469.71      442.76     17.04 o 
   7  -3   2       96.50       78.32      6.69 o 
   8  -3   2        2.13        2.05      3.26 o 
   9  -3   2       40.34       47.92      6.49 o 
  10  -3   2        1.61        4.10      5.63 o 
 -11  -2   2       31.57       25.61      7.17 o 
 -10  -2   2       93.78       89.65     10.76 o 
  -9  -2   2       10.80        5.63      4.61 o 
  -8  -2   2      584.23      601.65     44.72 o 
  -7  -2   2     7504.46     7362.58    160.95 o 
  -6  -2   2     2811.50     2646.39     59.67 o 
  -5  -2   2       83.77       68.30      3.64 o 
  -4  -2   2        4.84       14.77      1.97 o 
  -3  -2   2      206.99      250.86      6.99 o 
  -2  -2   2    12960.03    14181.82    358.50 o 
  -1  -2   2     3332.38     3641.65     95.75 o 
   0  -2   2      154.49      150.69      5.04 o 
   1  -2   2        2.40        2.93      0.75 o 
   2  -2   2      366.95      386.38     12.71 o 
   3  -2   2       65.79       76.90      4.52 o 
   4  -2   2     1578.68     1610.86     46.55 o 
   5  -2   2     1579.76     1549.90     48.50 o 
   6  -2   2     1167.34     1210.96     49.66 o 
   7  -2   2       56.38       52.12      5.61 o 
   8  -2   2      702.56      728.82     29.77 o 
   9  -2   2      271.05      262.84     13.59 o 
  10  -2   2       82.29       79.91     11.78 o 
 -11  -1   2       48.38       62.49     10.24 o 
 -10  -1   2      143.99      129.63     12.81 o 
  -9  -1   2        8.31       10.76      5.63 o 
  -8  -1   2       17.15       14.31      4.61 o 
  -7  -1   2      219.92      233.23     14.87 o 
  -6  -1   2      624.90      644.68     20.69 o 
  -5  -1   2      990.88      936.87     27.83 o 
  -4  -1   2      102.58      170.40      6.89 o 
  -3  -1   2      363.97      235.26     10.79 o 
  -2  -1   2     7775.43     8634.88    298.31 o 
  -1  -1   2    19689.60    19178.67   1038.44 o 
   0  -1   2    10527.19    10914.03    466.16 o 
   1  -1   2    48480.25    43190.84   2660.28 o 
   2  -1   2    51298.97    46397.18   4021.00 o 
   3  -1   2       17.10       17.35      2.17 o 
   4  -1   2      697.67      740.54     23.07 o 
   5  -1   2       90.95      100.88      6.13 o 
   6  -1   2        1.82        0.19      1.97 o 
   7  -1   2        8.16        9.68      3.43 o 
   8  -1   2      259.51      248.64     12.31 o 
   9  -1   2        0.73        3.66      3.84 o 
  10  -1   2      118.07      100.35      8.87 o 
 -10   0   2      325.30      316.80     21.02 o 
  -9   0   2      179.72      180.37     14.35 o 
  -8   0   2      605.35      613.30     30.79 o 
  -7   0   2      650.94      653.50     18.42 o 
  -6   0   2      488.13      466.47     19.62 o 
  -5   0   2     4246.46     4347.65    118.01 o 
  -4   0   2     2578.87     2666.56     59.17 o 
  -3   0   2       25.19       25.96      1.72 o 
  -2   0   2     2168.39     2434.84     53.22 o 
  -1   0   2     1892.97     1936.91     42.23 o 
   0   0   2       44.85       70.31      2.90 o 
   1   0   2     8838.40     9515.17    204.58 o 
   2   0   2    24117.12    23090.24    495.60 o 
   3   0   2        0.02        7.35      7.94 o 
   4   0   2       71.05       56.80      2.43 o 
   5   0   2      294.50      251.02      7.46 o 
   6   0   2      566.97      552.45     19.40 o 
   7   0   2      258.61      253.28     11.78 o 
   8   0   2     2624.23     2697.75     78.14 o 
   9   0   2        2.08        3.07      3.62 o 
  10   0   2       99.87      110.19      9.23 o 
 -10   1   2      324.58      312.18     21.02 o 
  -9   1   2        2.16        0.51      4.10 o 
  -8   1   2      598.00      557.32     29.25 o 
  -7   1   2      548.13      533.77     21.04 o 
  -6   1   2       18.32       25.55      3.73 o 
  -5   1   2      411.84      414.23     14.14 o 
  -4   1   2      961.73     1053.19     30.38 o 
  -3   1   2       12.00       12.69      1.36 o 
  -2   1   2    16038.91    15419.09    513.94 o 
  -1   1   2       71.21       74.00      3.33 o 
   0   1   2      264.18      306.86      9.77 o 
   1   1   2       27.12       38.01      1.66 o 
   2   1   2       48.69       51.53      2.11 o 
   3   1   2     3911.98     4090.33     89.02 o 
   4   1   2     2816.15     2881.40     63.75 o 
   5   1   2       74.37       56.05      2.98 o 
   6   1   2       32.21       26.54      2.34 o 
   7   1   2      402.88      402.16     23.08 o 
   8   1   2      813.51      814.34     27.94 o 
   9   1   2      297.89      322.71     15.04 o 
  10   1   2      234.01      233.32     15.89 o 
  11   1   2        1.83        6.68      4.88 o 
 -10   2   2      319.46      321.40     22.04 o 
  -9   2   2       52.29       58.91      9.22 o 
  -8   2   2      457.29      414.95     23.59 o 
  -7   2   2      377.01      340.53     20.00 o 
  -6   2   2      378.03      372.00     10.90 o 
  -5   2   2     1305.20     1277.05     30.01 o 
  -4   2   2     4463.08     4503.75     98.54 o 
  -3   2   2      769.03      807.44     23.43 o 
  -2   2   2     1140.08     1205.80     27.14 o 
  -1   2   2      448.11      498.67     11.65 o 
   0   2   2      637.55      690.88     15.78 o 
   1   2   2     6151.02     5739.11    293.77 o 
   2   2   2       51.75       51.90      2.33 o 
   3   2   2      557.97      531.26     13.22 o 
   4   2   2     1573.54     1632.36     37.17 o 
   5   2   2      983.82     1037.59     24.77 o 
   6   2   2      777.89      749.45     19.06 o 
   7   2   2     3196.24     3269.98     92.38 o 
   8   2   2       88.23       93.44     18.70 o 
   9   2   2        2.45        2.05      4.35 o 
  10   2   2       12.62       16.13      5.07 o 
  11   2   2       14.45       15.58      5.24 o 
 -10   3   2      311.99      320.36     22.55 o 
  -9   3   2        0.30       -3.07      4.61 o 
  -8   3   2      140.22      155.76     13.32 o 
  -7   3   2      164.41      182.94     13.84 o 
  -6   3   2        1.37        0.00      3.07 o 
  -5   3   2      414.77      444.48     12.30 o 
  -4   3   2     6543.73     6375.98    152.99 o 
  -3   3   2     8910.66     8807.68    234.92 o 
  -2   3   2     9245.36     9061.85    194.99 o 
  -1   3   2     5071.12     5169.37    111.58 o 
   0   3   2     2957.86     3103.45     67.72 o 
   1   3   2       13.83       18.71      1.56 o 
   2   3   2      362.97      369.03      9.73 o 
   3   3   2     1485.18     1499.57     34.24 o 
   4   3   2      808.42      751.05     18.48 o 
   5   3   2        0.26        0.51      1.11 o 
   6   3   2       11.52        2.41      1.49 o 
   7   3   2      451.06      443.61     13.03 o 
   8   3   2       66.35       50.04      5.61 o 
   9   3   2      180.39      166.75     14.35 o 
  10   3   2      413.11      390.05     38.46 o 
  11   3   2       12.25        4.10      5.63 o 
  -9   4   2      194.66      189.08     15.89 o 
  -8   4   2      899.61      925.45     44.68 o 
  -7   4   2       19.46       13.32      4.61 o 
  -6   4   2      420.72      438.06     23.60 o 
  -5   4   2      399.42      386.29     13.00 o 
  -4   4   2      464.19      483.83     18.34 o 
  -3   4   2     2358.28     2377.13     52.86 o 
  -2   4   2     4330.62     4460.60     96.83 o 
  -1   4   2     1198.06     1168.89     26.52 o 
   0   4   2     1479.73     1642.68     36.77 o 
   1   4   2     7436.37     7466.86    338.71 o 
   2   4   2      282.01      290.06      8.45 o 
   3   4   2    10771.77    11168.04    240.58 o 
   4   4   2    17308.07    17139.87    368.37 o 
   5   4   2      516.14      483.37     13.21 o 
   6   4   2     1386.27     1285.18     30.88 o 
   7   4   2      242.26      250.39      8.81 o 
   8   4   2       14.49       15.21      2.93 o 
   9   4   2       87.47       90.90      7.78 o 
  10   4   2      305.21      344.61     16.30 o 
  11   4   2        6.89        8.44      4.52 o 
  -9   5   2        4.38        9.22      6.15 o 
  -7   5   2      112.01      113.74     11.27 o 
  -6   5   2       16.86       14.85      5.12 o 
  -5   5   2      648.38      631.02     30.81 o 
  -4   5   2      411.42      415.38     11.45 o 
  -3   5   2      346.99      361.69      9.91 o 
  -2   5   2       15.15       12.83      1.48 o 
  -1   5   2       22.24       30.35      4.13 o 
   0   5   2     1500.10     1535.92     34.91 o 
   1   5   2     4809.35     4841.09    105.70 o 
   2   5   2     1231.47     1287.85     36.13 o 
   3   5   2     9252.74     9208.17    199.31 o 
   4   5   2     5568.48     5463.99    119.87 o 
   5   5   2        4.22        4.61      1.62 o 
   6   5   2       80.77       83.02      4.56 o 
   7   5   2     1400.99     1391.56     33.93 o 
   8   5   2        5.22        9.58      2.78 o 
   9   5   2      323.28      330.53     15.21 o 
  10   5   2        0.70       -0.92      3.31 o 
  11   5   2       16.21       16.76      5.24 o 
  -8   6   2      403.37      453.25     27.17 o 
  -7   6   2      130.09      142.43     13.32 o 
  -6   6   2      761.03      758.87     36.97 o 
  -5   6   2     2093.49     2081.76     86.70 o 
  -4   6   2       51.02       53.94      3.39 o 
  -3   6   2     2633.34     2607.47     67.19 o 
  -2   6   2     1656.05     1629.61     37.13 o 
  -1   6   2      791.65      810.49     19.48 o 
   0   6   2     2142.53     2416.82     54.12 o 
   1   6   2       22.67       38.96      2.78 o 
   2   6   2        0.58        2.59      1.68 o 
   3   6   2     1220.06     1374.71     32.77 o 
   4   6   2       70.43       77.38      4.12 o 
   5   6   2        6.77        5.71      1.86 o 
   6   6   2      138.01      131.26      5.90 o 
   7   6   2      456.90      453.82     13.79 o 
   8   6   2      288.05      277.44     10.12 o 
   9   6   2      511.57      524.25     16.25 o 
  10   6   2      314.38      336.81     16.13 o 
  11   6   2        0.22        2.81      4.52 o 
  -8   7   2      391.11      431.68     26.66 o 
  -7   7   2      114.75      110.15     11.78 o 
  -6   7   2        3.20        7.17      4.61 o 
  -5   7   2      843.31      836.68     39.55 o 
  -4   7   2      555.89      498.82     25.15 o 
  -3   7   2      541.00      560.89     14.89 o 
  -2   7   2      335.38      336.97      9.76 o 
  -1   7   2      361.32      348.44     10.06 o 
   0   7   2     3396.82     3668.09     81.28 o 
   1   7   2       37.64       33.25      2.82 o 
   2   7   2       95.48       77.35      7.25 o 
   3   7   2     2786.22     2595.13     59.14 o 
   4   7   2     7311.40     7080.94    155.18 o 
   5   7   2      249.34      243.54      9.06 o 
   6   7   2     2075.88     1926.29     45.65 o 
   7   7   2       28.87       39.42      3.82 o 
   8   7   2        2.52        4.17      2.52 o 
   9   7   2      128.53      145.10      7.65 o 
  10   7   2        1.29       -3.21      3.43 o 
  -7   8   2        2.26        4.61      5.63 o 
  -6   8   2      520.57      514.47     28.21 o 
  -5   8   2       30.13       28.68      6.15 o 
  -4   8   2        2.26        8.71      4.61 o 
  -3   8   2      943.36      979.82     30.33 o 
  -2   8   2     1915.40     1931.76     44.35 o 
  -1   8   2     3209.22     3172.27     70.96 o 
   0   8   2    23506.43    22352.78    511.07 o 
   1   8   2      423.54      407.99     12.36 o 
   2   8   2      176.38      173.99     15.29 o 
   3   8   2     5769.62     5233.41    282.96 o 
   4   8   2      810.53      776.75     33.02 o 
   5   8   2        0.49        2.44      3.71 o 
   6   8   2      219.18      207.22     12.48 o 
   7   8   2      227.01      230.39      9.14 o 
   8   8   2      218.58      209.51      9.07 o 
   9   8   2      126.16      120.97      7.17 o 
  10   8   2       31.23       37.90      9.22 o 
  -6   9   2      151.30      161.39     14.35 o 
  -5   9   2       41.19       46.10      7.68 o 
  -4   9   2        8.77        2.56      3.59 o 
  -3   9   2        5.38        7.17      4.10 o 
  -2   9   2       69.33       72.47      4.23 o 
  -1   9   2      134.73      127.33      5.80 o 
   0   9   2     1653.77     1633.62     38.73 o 
   1   9   2      249.09      260.22      9.37 o 
   2   9   2       90.79       78.53      9.02 o 
   3   9   2       29.89       35.78      3.59 o 
   4   9   2       44.11       43.76      4.03 o 
   5   9   2      441.39      471.19     14.57 o 
   6   9   2     3058.03     3074.08     91.85 o 
   7   9   2      423.76      434.92     14.28 o 
   8   9   2      402.55      393.74     16.83 o 
   9   9   2       79.70       83.65     11.78 o 
  10   9   2       12.17       12.80      4.88 o 
  -5  10   2       11.85       -3.59      5.63 o 
  -4  10   2      198.77      174.23     13.84 o 
  -3  10   2      168.96      161.41     12.30 o 
  -2  10   2      314.36      324.32     15.38 o 
  -1  10   2      168.42      207.02      7.98 o 
   0  10   2      771.55      842.85     36.46 o 
   1  10   2       71.23       76.32      5.04 o 
   2  10   2      795.10      796.58     25.79 o 
   3  10   2      732.64      679.94     53.72 o 
   4  10   2       80.98       68.55      5.97 o 
   5  10   2      389.77      386.69     15.77 o 
   6  10   2       34.50       41.42      5.24 o 
   7  10   2       39.06       45.61      5.97 o 
   8  10   2       22.17       21.47      7.43 o 
   9  10   2        1.57        2.84      4.87 o 
  -4  11   2     1372.51     1477.07     65.81 o 
  -3  11   2        0.76        5.63      4.61 o 
  -2  11   2       47.75       45.59      7.17 o 
  -1  11   2        2.20        2.27      2.46 o 
   0  11   2      272.57      292.00     17.56 o 
   1  11   2        6.34        7.72      2.52 o 
   2  11   2      100.84       96.41      5.98 o 
   3  11   2       20.22       21.52      3.98 o 
   4  11   2        7.70        6.66      2.90 o 
   5  11   2      618.96      616.55     22.49 o 
   6  11   2      694.68      659.17     24.12 o 
   7  11   2        4.70        6.40      3.98 o 
   8  11   2       34.21       36.10      5.97 o 
  -3  12   2       83.50       87.08     10.25 o 
  -2  12   2       23.18       13.32      6.15 o 
  -1  12   2      197.40      209.56     17.17 o 
   0  12   2       26.17       28.69      4.71 o 
   1  12   2       21.75       20.48      9.99 o 
   2  12   2     3280.30     3300.15     92.18 o 
   3  12   2      412.48      393.09     16.50 o 
   4  12   2       38.24       30.90      5.24 o 
   5  12   2      119.99      125.09      8.87 o 
   6  12   2        3.89        3.15      3.69 o 
   7  12   2       29.76       29.13      5.60 o 
   8  12   2      540.78      610.67     24.46 o 
   0  13   2       80.56       78.89      9.73 o 
   1  13   2      656.03      681.60     24.47 o 
   2  13   2     2183.51     2152.84     63.21 o 
   3  13   2      340.19      344.25     15.77 o 
   4  13   2       68.07       83.02      7.78 o 
   5  13   2      145.40      159.79     10.49 o 
   6  13   2       89.04       96.92      8.67 o 
   1  14   2      218.57      224.96     16.91 o 
   2  14   2      163.61      185.09     11.05 o 
   3  14   2       10.10        6.51      3.79 o 
   4  14   2        0.46       -2.22      3.20 o 
  -5 -13   3      347.85      369.03     18.28 o 
  -4 -13   3       61.72       61.25      8.45 o 
  -3 -13   3      546.26      552.04     22.65 o 
  -2 -13   3       57.17       59.61     13.57 o 
  -1 -13   3       47.53       65.56     11.27 o 
   0 -13   3        4.51        7.68      6.66 o 
  -7 -12   3       11.67       13.83      7.17 o 
  -6 -12   3       53.62       53.27     10.76 o 
  -5 -12   3       14.53        7.82      3.93 o 
  -4 -12   3      143.70      131.92     11.53 o 
  -3 -12   3       33.81       39.50      6.13 o 
  -2 -12   3       63.17       59.73      8.20 o 
  -1 -12   3       27.11       38.37      5.60 o 
   0 -12   3      317.38      312.69     21.53 o 
   1 -12   3       86.11       89.13     11.27 o 
   2 -12   3        9.14       15.36      6.66 o 
  -8 -11   3      219.32      212.32     13.39 o 
  -7 -11   3       75.33       76.24      8.14 o 
  -6 -11   3       11.07        7.68      3.98 o 
  -5 -11   3      206.20      241.92     13.22 o 
  -4 -11   3      541.11      589.43     33.34 o 
  -3 -11   3     2654.19     2772.30     79.77 o 
  -2 -11   3      274.60      304.32     14.12 o 
  -1 -11   3        6.74        5.39      3.43 o 
   0 -11   3      447.86      432.84     25.13 o 
   1 -11   3        2.32       -0.51      4.10 o 
   2 -11   3       13.87       12.80      6.15 o 
   3 -11   3        5.53        3.59      5.63 o 
   4 -11   3        2.01        2.05      5.63 o 
  -8 -10   3       21.06       17.25      5.24 o 
  -7 -10   3       23.23       16.12      4.43 o 
  -6 -10   3        1.51        3.07      3.20 o 
  -5 -10   3      337.20      362.09     16.30 o 
  -4 -10   3      157.96      154.00     10.13 o 
  -3 -10   3      672.26      687.48     24.48 o 
  -2 -10   3      258.97      256.33     12.14 o 
  -1 -10   3      595.38      564.84     20.48 o 
   0 -10   3     1314.98     1273.07     38.90 o 
   1 -10   3      111.58      112.20     11.27 o 
   2 -10   3      750.99      760.25     37.47 o 
   3 -10   3     2403.09     2455.80    100.07 o 
   4 -10   3       67.48       58.91      9.22 o 
   5 -10   3      105.65      116.80     11.78 o 
  -9  -9   3       26.06       21.32      5.40 o 
  -8  -9   3       31.45       26.86      5.60 o 
  -7  -9   3      118.86      129.77      9.23 o 
  -6  -9   3       52.56       63.49      6.52 o 
  -5  -9   3      111.04       97.20      7.42 o 
  -4  -9   3      309.49      307.88     15.38 o 
  -3  -9   3     1558.76     1516.12     45.70 o 
  -2  -9   3      103.09       93.50      6.85 o 
  -1  -9   3     1011.40     1005.37     31.43 o 
   0  -9   3      103.42      101.93      6.85 o 
   1  -9   3      577.10      599.38     30.28 o 
   2  -9   3      168.84      165.00     13.32 o 
   3  -9   3     2423.64     2439.62     98.06 o 
   4  -9   3       13.85       14.85      6.15 o 
   5  -9   3      151.64      150.12     12.81 o 
   6  -9   3        2.77        4.83      6.15 o 
 -10  -8   3        9.68        8.71      4.80 o 
  -9  -8   3      293.27      310.20     15.40 o 
  -8  -8   3       21.84       24.05      5.24 o 
  -7  -8   3      548.01      588.41     22.31 o 
  -6  -8   3     1507.13     1522.83     46.41 o 
  -5  -8   3        0.30       -1.02      2.53 o 
  -4  -8   3      549.38      553.71     20.14 o 
  -3  -8   3      127.17      117.36      7.42 o 
  -2  -8   3      505.35      525.96     18.69 o 
  -1  -8   3       87.81       96.94      6.33 o 
   0  -8   3      187.94      190.65      9.23 o 
   1  -8   3        1.95        2.89      1.97 o 
   2  -8   3      358.90      377.22     16.67 o 
   3  -8   3        1.98        1.46      2.46 o 
   4  -8   3        0.25       -3.07      2.90 o 
   5  -8   3      467.93      465.17     25.13 o 
   6  -8   3        3.42        0.00      4.61 o 
   7  -8   3        0.07        1.54      5.12 o 
 -10  -7   3      398.76      455.47     19.74 o 
  -9  -7   3     1409.79     1459.97     45.99 o 
  -8  -7   3       11.73        9.43      5.89 o 
  -7  -7   3      261.51      244.07     11.96 o 
  -6  -7   3       22.28       34.83      9.48 o 
  -5  -7   3       12.21       16.45      3.62 o 
  -4  -7   3       54.26       69.68      5.89 o 
  -3  -7   3      112.67      118.03      7.06 o 
  -2  -7   3      123.74      127.93      7.06 o 
  -1  -7   3     1641.67     1687.36     47.96 o 
   0  -7   3      243.36      237.27      7.73 o 
   1  -7   3      120.50      128.73      5.28 o 
   2  -7   3      343.02      327.38     13.59 o 
   3  -7   3      205.08      194.52      9.06 o 
   4  -7   3      295.69      283.45     12.14 o 
   5  -7   3       77.74       74.91      7.43 o 
   6  -7   3       37.23       38.51      5.40 o 
   7  -7   3        0.88        3.56      3.57 o 
 -10  -6   3        7.20        4.14      5.12 o 
  -9  -6   3      207.15      210.11     16.14 o 
  -8  -6   3      242.97      250.42     12.32 o 
  -7  -6   3      726.09      737.58     25.23 o 
  -6  -6   3       38.70       44.86      5.07 o 
  -5  -6   3      764.48      755.13     24.70 o 
  -4  -6   3     2719.84     2601.95     72.21 o 
  -3  -6   3      825.86      781.45     24.54 o 
  -2  -6   3     1468.64     1479.83     42.50 o 
  -1  -6   3    15211.03    15377.25    400.18 o 
   0  -6   3     6026.94     6035.29    131.53 o 
   1  -6   3      640.89      659.31     16.59 o 
   2  -6   3       23.66       22.46      2.22 o 
   3  -6   3       31.65       25.38      3.26 o 
   4  -6   3      662.72      622.29     21.05 o 
   5  -6   3      917.50      847.00     27.78 o 
   6  -6   3        0.40       -1.98      2.70 o 
   7  -6   3       10.34       11.91      4.15 o 
   8  -6   3       65.85       69.11      7.37 o 
 -10  -5   3       95.61       98.36     11.27 o 
  -9  -5   3      149.39      141.20      9.19 o 
  -8  -5   3       39.23       32.79      4.71 o 
  -7  -5   3     1353.67     1327.94     40.21 o 
  -6  -5   3      144.56      127.84      7.42 o 
  -5  -5   3      491.57      453.58     12.57 o 
  -4  -5   3      415.16      361.42     10.26 o 
  -3  -5   3      493.48      516.59     13.21 o 
  -2  -5   3     1031.17     1034.94     30.41 o 
  -1  -5   3    11152.18    11303.89    295.02 o 
   0  -5   3     1427.66     1443.50     32.98 o 
   1  -5   3     3069.63     3015.70     66.58 o 
   2  -5   3      826.40      788.21     19.24 o 
   3  -5   3       23.03       19.88      2.90 o 
   4  -5   3       45.21       54.83      4.71 o 
   5  -5   3      554.26      520.37     19.03 o 
   6  -5   3      708.15      704.78     24.45 o 
   7  -5   3      815.53      718.97     25.71 o 
   8  -5   3      226.89      191.64     11.22 o 
   9  -5   3       28.91       34.83      9.22 o 
  -9  -4   3        0.11        1.28      2.90 o 
  -8  -4   3      368.37      384.36     15.41 o 
  -7  -4   3      172.47      164.20      7.42 o 
  -6  -4   3       13.15       11.30      2.03 o 
  -5  -4   3      793.89      763.88     19.18 o 
  -4  -4   3     7322.07     7664.82    166.38 o 
  -3  -4   3      730.98      825.84     19.77 o 
  -2  -4   3       61.74       43.02      4.61 o 
  -1  -4   3       65.57       72.39      7.69 o 
   0  -4   3     1006.51     1016.94     23.41 o 
   1  -4   3      700.59      741.90     17.80 o 
   2  -4   3      682.30      628.88     15.45 o 
   3  -4   3       33.75       36.41      2.09 o 
   4  -4   3      764.72      740.63     24.15 o 
   5  -4   3     2095.69     1994.03     58.03 o 
   6  -4   3        2.78        3.55      3.06 o 
   7  -4   3     2178.15     2044.96     61.02 o 
   8  -4   3        8.90       14.44      7.68 o 
   9  -4   3        0.37       -2.88      3.79 o 
 -10  -3   3      218.56      224.97     15.89 o 
  -9  -3   3        1.58       -0.88      2.56 o 
  -8  -3   3      676.76      642.34     18.07 o 
  -7  -3   3      363.95      362.09     11.23 o 
  -6  -3   3      416.44      398.48     11.73 o 
  -5  -3   3      655.96      614.02     15.81 o 
  -4  -3   3     2943.49     2836.63     63.11 o 
  -3  -3   3     2888.54     3078.55     91.11 o 
  -2  -3   3     4965.18     4907.86    129.36 o 
  -1  -3   3     2371.20     2385.49     64.16 o 
   0  -3   3     1490.15     1533.99     34.38 o 
   1  -3   3       66.36       88.93      4.30 o 
   2  -3   3     2325.87     2273.74     50.52 o 
   3  -3   3      259.21      260.81     10.15 o 
   4  -3   3      590.68      585.06     19.79 o 
   5  -3   3     1345.48     1360.79     41.14 o 
   6  -3   3      514.69      470.45     17.94 o 
   7  -3   3       58.97       52.31      5.76 o 
   8  -3   3        6.13        5.38      4.87 o 
   9  -3   3        8.69        5.89      4.35 o 
 -11  -2   3       56.65       53.78      9.22 o 
 -10  -2   3      254.65      238.83     16.91 o 
  -9  -2   3       33.20       26.63      6.15 o 
  -8  -2   3      110.39      136.44      6.40 o 
  -7  -2   3     1275.60     1204.83     36.21 o 
  -6  -2   3      487.16      453.92     15.78 o 
  -5  -2   3    19351.50    19395.64    708.52 o 
  -4  -2   3     2156.47     2035.61     61.98 o 
  -3  -2   3       32.80       30.17      2.46 o 
  -2  -2   3     1393.79     1410.65     31.69 o 
  -1  -2   3     8937.28     9494.04    205.28 o 
   0  -2   3       13.37       23.59      1.49 o 
   1  -2   3       46.05       57.40      2.55 o 
   2  -2   3      407.20      434.58     10.87 o 
   3  -2   3      143.05      153.07      8.97 o 
   4  -2   3        4.60        7.68      2.17 o 
   5  -2   3      990.85      963.15     30.53 o 
   6  -2   3     1054.57     1009.24     32.34 o 
   7  -2   3     1685.12     1670.30     56.93 o 
   8  -2   3      319.84      340.13     15.74 o 
   9  -2   3       74.34       78.54      7.73 o 
  10  -2   3      196.80      203.62     12.67 o 
 -10  -1   3      217.55      218.31     16.40 o 
  -9  -1   3       24.42       29.71      6.15 o 
  -8  -1   3        3.94        1.22      2.33 o 
  -7  -1   3        0.77       -1.71      1.77 o 
  -6  -1   3      183.28      152.12      6.01 o 
  -5  -1   3       64.13       51.01      3.34 o 
  -4  -1   3      625.52      557.59     14.03 o 
  -3  -1   3      520.00      522.34     12.93 o 
  -2  -1   3     1095.62     1160.86     26.16 o 
  -1  -1   3     4133.17     4445.91    118.56 o 
   0  -1   3     2735.16     2999.90     96.15 o 
   1  -1   3    88498.84    74670.22   4987.15 o 
   2  -1   3     8257.74     8422.24    181.58 o 
   3  -1   3     5034.79     5319.56    143.99 o 
   4  -1   3     2039.05     2248.81     63.51 o 
   5  -1   3        4.53        0.77      2.17 o 
   6  -1   3      123.49      113.34      7.42 o 
   7  -1   3       13.88       16.84      4.15 o 
   8  -1   3        1.60        2.05      3.26 o 
   9  -1   3       61.07       63.86      7.06 o 
  10  -1   3       12.74       22.73      8.45 o 
 -10   0   3       24.29       22.02      6.66 o 
  -9   0   3      104.13      104.51     10.76 o 
  -8   0   3      908.62      876.95     41.10 o 
  -7   0   3      263.33      271.71     16.40 o 
  -6   0   3     1457.15     1469.38     34.59 o 
  -5   0   3     1875.19     1953.97     44.45 o 
  -4   0   3      648.04      696.30     17.09 o 
  -3   0   3     3562.55     3803.69    100.64 o 
  -2   0   3    10138.76    10272.87    220.83 o 
  -1   0   3      141.99      154.38      4.39 o 
   0   0   3     2343.03     2540.91     68.77 o 
   1   0   3     2519.03     2643.74     58.14 o 
   2   0   3      180.17      189.88      5.58 o 
   3   0   3      967.56     1072.68     24.81 o 
   4   0   3      412.57      443.00     11.48 o 
   5   0   3     1280.91     1216.17     28.56 o 
   6   0   3      920.42      937.08     29.95 o 
   7   0   3       52.69       44.44      5.03 o 
   8   0   3        0.12       -0.12      3.06 o 
   9   0   3      731.28      743.04     27.19 o 
  10   0   3     1208.41     1249.48     42.14 o 
 -10   1   3       92.30       84.52     10.76 o 
  -9   1   3      558.53      510.45     27.70 o 
  -8   1   3      393.42      374.87     21.54 o 
  -7   1   3      103.38      104.68      6.52 o 
  -6   1   3      644.28      674.00     21.34 o 
  -5   1   3      234.63      246.67      7.74 o 
  -4   1   3       66.87       58.30      3.84 o 
  -3   1   3      658.76      700.86     18.47 o 
  -2   1   3     4487.04     4526.61    121.32 o 
  -1   1   3     7549.34     7384.70    205.14 o 
   0   1   3     8109.41     8354.66    179.81 o 
   1   1   3     1666.42     1779.47     48.77 o 
   2   1   3       17.95       21.33      1.78 o 
   3   1   3     3379.33     3470.41     76.16 o 
   4   1   3      801.38      672.65     16.61 o 
   5   1   3        0.02        0.94      1.11 o 
   6   1   3      586.64      594.08     30.29 o 
   7   1   3      672.26      700.26     24.46 o 
   8   1   3       78.29       66.59      6.49 o 
   9   1   3       77.33       78.31      7.61 o 
  10   1   3       59.69       51.12      7.06 o 
 -10   2   3       20.13       16.90      6.15 o 
  -9   2   3       34.75       46.10      8.20 o 
  -8   2   3      172.26      165.51     13.32 o 
  -7   2   3        9.99       13.83      4.61 o 
  -6   2   3     1569.05     1584.46     46.44 o 
  -5   2   3       19.49       20.82      2.46 o 
  -4   2   3       45.47       46.72      2.86 o 
  -3   2   3    11864.25    10743.84    231.75 o 
  -2   2   3    11981.59    11632.83    308.16 o 
  -1   2   3     1270.27     1341.85     30.09 o 
   0   2   3      466.05      494.22     16.55 o 
   1   2   3      140.52      154.10      5.26 o 
   2   2   3     1448.92     1483.76     33.57 o 
   3   2   3      409.67      397.13     10.47 o 
   4   2   3        3.81        2.41      1.05 o 
   5   2   3       52.39       64.03      3.35 o 
   6   2   3      162.61      152.97      5.91 o 
   7   2   3       97.50      105.31      7.22 o 
   8   2   3      199.74      171.39     10.32 o 
   9   2   3      412.80      429.23     18.29 o 
  10   2   3       45.20       60.41      7.42 o 
  11   2   3        0.14       -3.58      3.98 o 
  -9   3   3      417.82      417.39     25.13 o 
  -8   3   3      836.25      806.71     39.54 o 
  -7   3   3       46.62       42.00      6.66 o 
  -6   3   3      293.54      335.32     18.97 o 
  -5   3   3      387.90      365.78     13.78 o 
  -4   3   3      515.31      523.42     16.01 o 
  -3   3   3    15308.70    14451.91    387.94 o 
  -2   3   3     9713.92    10006.48    215.49 o 
  -1   3   3      731.37      789.15     18.31 o 
   0   3   3     7476.15     7656.96    165.23 o 
   1   3   3     5220.95     5083.98    110.77 o 
   2   3   3      577.00      537.58     13.58 o 
   3   3   3     6474.72     6736.50    146.28 o 
   4   3   3     2643.08     2578.66     57.78 o 
   5   3   3       13.61       13.29      2.17 o 
   6   3   3     1422.80     1302.46     31.24 o 
   7   3   3       77.58       73.12      4.28 o 
   8   3   3        1.09       -0.96      3.58 o 
   9   3   3      559.06      605.27     23.18 o 
  10   3   3      290.62      284.99     21.53 o 
  11   3   3        9.47       19.21      5.79 o 
  -9   4   3       69.97       84.52     10.76 o 
  -8   4   3       31.88       36.88      7.68 o 
  -7   4   3       87.06       91.19      9.73 o 
  -6   4   3      340.26      354.33     20.00 o 
  -5   4   3      123.05      102.99      6.33 o 
  -4   4   3       33.98       28.43      5.12 o 
  -3   4   3      313.66      285.47      7.92 o 
  -2   4   3     4053.13     4025.34     87.65 o 
  -1   4   3     1460.33     1470.59     33.02 o 
   0   4   3     4190.85     4481.99     97.51 o 
   1   4   3       62.72       72.38      3.41 o 
   2   4   3     1414.85     1426.68     61.78 o 
   3   4   3      956.22      960.85     23.24 o 
   4   4   3     4647.79     4707.79    103.71 o 
   5   4   3     1727.39     1668.24     38.98 o 
   6   4   3     2656.60     2500.28     57.12 o 
   7   4   3        7.42        5.89      1.86 o 
   8   4   3       72.46       66.61      6.33 o 
   9   4   3      181.22      178.14     10.85 o 
  10   4   3       35.44       25.84      5.60 o 
  11   4   3       97.01      101.09      9.40 o 
  -9   5   3      141.93      127.57     13.83 o 
  -8   5   3       63.21       55.32      9.73 o 
  -7   5   3       97.24       95.29     10.25 o 
  -6   5   3     1539.39     1465.91     63.85 o 
  -5   5   3      326.87      309.06     21.79 o 
  -4   5   3       93.27       76.64      5.89 o 
  -3   5   3      315.30      302.95      8.60 o 
  -2   5   3      110.32      102.13      3.84 o 
  -1   5   3       19.00       28.53      1.96 o 
   0   5   3      486.03      452.99     11.76 o 
   1   5   3      405.96      395.16     10.88 o 
   2   5   3     4794.76     4961.15    130.83 o 
   3   5   3      442.69      439.00     12.26 o 
   4   5   3       19.25       14.48      2.03 o 
   5   5   3      816.38      761.23     19.82 o 
   6   5   3      534.22      513.68     14.65 o 
   7   5   3        1.06        1.34      1.72 o 
   8   5   3      215.94      211.36      8.45 o 
   9   5   3       87.03       75.25      7.24 o 
  10   5   3       20.71       15.74      4.88 o 
  11   5   3      107.48      103.66      9.40 o 
  -8   6   3      106.21      123.97     12.81 o 
  -7   6   3      781.18      739.75     36.96 o 
  -6   6   3      584.23      563.93     29.25 o 
  -5   6   3      621.17      585.66     29.26 o 
  -4   6   3        3.30        3.27      2.33 o 
  -3   6   3      673.54      660.13     16.75 o 
  -2   6   3      233.30      231.86      7.15 o 
  -1   6   3      169.79      164.61      5.57 o 
   0   6   3     2362.81     2376.75     53.35 o 
   2   6   3     1306.15     1219.58     69.11 o 
   3   6   3     1211.77     1108.69     27.29 o 
   4   6   3      107.68      127.80      6.83 o 
   5   6   3      293.78      262.79      9.09 o 
   6   6   3      183.87      186.78      8.63 o 
   7   6   3       76.65       66.42      4.59 o 
   8   6   3      215.88      223.94      8.89 o 
   9   6   3      411.12      396.83     17.39 o 
  10   6   3        1.00        3.05      3.43 o 
  -8   7   3       32.54       22.54      7.68 o 
  -7   7   3     1332.03     1286.35     59.13 o 
  -6   7   3     1057.72     1116.05     51.38 o 
  -5   7   3        8.75        9.22      4.61 o 
  -4   7   3     2101.97     2088.92     63.99 o 
  -3   7   3     1425.38     1372.06     40.59 o 
  -2   7   3      277.69      278.45      8.55 o 
  -1   7   3     1092.92     1132.88     27.02 o 
   0   7   3     5849.00     5949.35    130.04 o 
   1   7   3        0.79        1.84      1.56 o 
   2   7   3     1112.99     1156.47     52.06 o 
   3   7   3      139.55      124.71      8.41 o 
   4   7   3      304.28      282.82      9.66 o 
   5   7   3     2402.88     2292.81     54.26 o 
   6   7   3     2658.59     2607.69     60.35 o 
   7   7   3       46.60       41.62      3.99 o 
   8   7   3      301.37      302.42     11.06 o 
   9   7   3        1.73        2.45      2.56 o 
  10   7   3       14.75       14.34      4.71 o 
  -7   8   3        5.01        0.51      4.61 o 
  -6   8   3       52.48       57.88      8.71 o 
  -5   8   3       12.77       17.41      5.63 o 
  -4   8   3      926.73      941.70     43.15 o 
  -3   8   3       59.02       61.20      4.88 o 
  -2   8   3     1285.43     1315.63     31.37 o 
  -1   8   3     8003.07     7626.00    166.02 o 
   0   8   3     6865.60     6777.69    148.33 o 
   1   8   3      685.57      713.49     23.25 o 
   2   8   3      852.79      757.53     26.21 o 
   3   8   3      295.64      293.01     11.78 o 
   4   8   3      338.86      330.81     11.22 o 
   5   8   3     1697.28     1651.65     65.72 o 
   6   8   3      229.56      241.96      9.39 o 
   7   8   3      897.20      943.13     25.25 o 
   8   8   3      323.58      315.91     11.79 o 
   9   8   3        0.84        2.14      4.85 o 
  10   8   3       23.59       24.07      5.60 o 
  -6   9   3       31.45       21.00      7.17 o 
  -5   9   3        4.95        0.51      4.61 o 
  -4   9   3      715.29      722.21     34.90 o 
  -3   9   3      165.63      159.04      8.51 o 
  -2   9   3        0.38       -0.51      2.82 o 
  -1   9   3        4.30        8.99      2.47 o 
   0   9   3     1950.92     1952.66     45.61 o 
   1   9   3      111.00      114.06      8.05 o 
   2   9   3       29.22       21.15      2.99 o 
   3   9   3        8.59        8.57      2.45 o 
   4   9   3       14.43       11.36      2.56 o 
   5   9   3      765.32      803.22     32.20 o 
   6   9   3      423.85      436.26     21.96 o 
   7   9   3     1209.86     1208.81     31.42 o 
   8   9   3     2701.95     2776.54     65.52 o 
   9   9   3       66.25       80.45      6.15 o 
  10   9   3       13.29       12.80      6.66 o 
  -5  10   3        8.02       -7.68      5.12 o 
  -4  10   3        3.14        4.10      4.61 o 
  -3  10   3        7.82        2.05      3.59 o 
  -2  10   3      275.11      257.67     14.35 o 
  -1  10   3     1836.94     1861.95     61.07 o 
   0  10   3       43.50       48.91      4.19 o 
   1  10   3      305.91      334.50     11.53 o 
   2  10   3      956.68      898.50     33.99 o 
   3  10   3        1.25        1.40      2.03 o 
   4  10   3      156.20      136.76     10.64 o 
   5  10   3      520.10      489.99     27.82 o 
   6  10   3        2.77        1.02      2.37 o 
   7  10   3       46.53       56.89      6.51 o 
   8  10   3       31.36       35.56      5.60 o 
   9  10   3       88.36       97.86      8.31 o 
  -4  11   3     2316.07     2272.18     96.39 o 
  -3  11   3       82.07      101.43     10.76 o 
  -2  11   3      185.86      186.52      9.96 o 
  -1  11   3      276.17      272.23     12.47 o 
   0  11   3        2.72        4.36      2.22 o 
   1  11   3       19.94       22.17      3.29 o 
   2  11   3       74.42       69.01      5.22 o 
   3  11   3       51.40       28.91      6.69 o 
   4  11   3       31.50       39.56      4.74 o 
   5  11   3       23.08       23.44      3.75 o 
   6  11   3        9.46        8.71      3.98 o 
   7  11   3      500.32      493.02     19.74 o 
   8  11   3      666.25      647.38     24.44 o 
  -3  12   3       24.55       35.85      7.68 o 
  -2  12   3       94.94      109.11     11.78 o 
  -1  12   3     1271.21     1300.90     41.90 o 
   0  12   3       53.09       57.18      6.13 o 
   1  12   3      466.82      527.21     16.82 o 
   2  12   3     3239.14     3159.23     74.33 o 
   3  12   3       16.31       26.84      5.60 o 
   4  12   3     3102.88     3097.13     87.53 o 
   5  12   3       64.82       59.45      9.73 o 
   6  12   3        6.23        1.54      4.35 o 
   7  12   3        2.03        0.69      3.57 o 
   8  12   3       25.91       22.78      5.24 o 
  -1  13   3      662.33      728.57     39.51 o 
   0  13   3      129.59      123.98     12.30 o 
   1  13   3      225.85      229.59     16.91 o 
   2  13   3       44.88       54.56      6.33 o 
   3  13   3       77.97       72.56      7.22 o 
   4  13   3      223.91      241.31     14.09 o 
   5  13   3       20.52       20.20      4.80 o 
   6  13   3       35.42       46.46      6.69 o 
   1  14   3        9.51        2.56      5.12 o 
   2  14   3       89.26       93.74     11.27 o 
   3  14   3        3.74        3.66      3.79 o 
   4  14   3      143.08      151.28     10.76 o 
  -3 -13   4      199.17      205.00     13.19 o 
  -2 -13   4        4.95       -1.02      6.15 o 
  -6 -12   4       67.49       71.58      9.99 o 
  -5 -12   4       19.36       25.54      5.76 o 
  -4 -12   4       24.55       16.39      7.68 o 
  -3 -12   4      228.10      268.91     14.44 o 
  -2 -12   4      116.71      123.99      9.76 o 
  -1 -12   4       38.62       26.63      7.68 o 
   0 -12   4      232.52      279.30     20.50 o 
   1 -12   4       17.03       11.78      6.66 o 
  -7 -11   4      525.18      533.24     23.34 o 
  -6 -11   4       68.63       79.14      8.96 o 
  -5 -11   4       12.23        6.68      4.06 o 
  -4 -11   4     2258.92     2355.92     69.98 o 
  -3 -11   4     1897.20     1924.71     58.42 o 
  -2 -11   4       30.94       31.76      5.54 o 
  -1 -11   4       83.73       92.58      7.73 o 
   0 -11   4       76.71       74.79     10.25 o 
   1 -11   4       19.01       22.54      7.17 o 
   2 -11   4      109.55      106.05     12.30 o 
   3 -11   4      176.00      171.14     15.88 o 
  -8 -10   4      289.59      334.03     17.14 o 
  -7 -10   4      393.37      420.14     19.37 o 
  -6 -10   4      135.90      134.83      9.76 o 
  -5 -10   4        9.32       10.29      9.73 o 
  -4 -10   4      516.95      513.15     20.47 o 
  -3 -10   4      406.76      415.70     17.72 o 
  -2 -10   4       24.62       16.97      4.30 o 
  -1 -10   4      152.68      138.39      8.67 o 
   0 -10   4      265.75      291.65     19.48 o 
   1 -10   4      656.60      628.66     32.84 o 
   2 -10   4       89.25       97.33     11.27 o 
   3 -10   4      268.99      264.47     18.45 o 
   4 -10   4      227.71      249.06     18.45 o 
  -9  -9   4        1.41        1.63      3.93 o 
  -8  -9   4       96.91       96.23      9.48 o 
  -7  -9   4       67.15       68.99     13.06 o 
  -6  -9   4      166.81      188.47     17.93 o 
  -5  -9   4        1.03       -1.91      2.70 o 
  -4  -9   4      180.60      204.07     11.22 o 
  -3  -9   4      335.78      357.10     19.48 o 
  -2  -9   4      316.67      327.98     17.18 o 
  -1  -9   4     3217.26     3123.02     86.95 o 
   0  -9   4        1.36       -1.30      3.58 o 
   1  -9   4      468.48      469.35     26.16 o 
   2  -9   4      541.91      547.93     28.73 o 
   3  -9   4      268.35      293.19     18.96 o 
   4  -9   4       46.69       46.10      8.20 o 
   5  -9   4      701.99      713.80     35.41 o 
  -9  -8   4       49.38       52.65      7.22 o 
  -8  -8   4      383.39      402.04     18.12 o 
  -7  -8   4     1353.61     1414.05     44.73 o 
  -6  -8   4      113.33      104.82     17.16 o 
  -5  -8   4     1031.84     1055.47     34.33 o 
  -4  -8   4      740.11      758.59     26.14 o 
  -3  -8   4      259.32      258.57     11.96 o 
  -2  -8   4      341.29      343.21     20.00 o 
  -1  -8   4      256.54      267.09     11.74 o 
   0  -8   4      393.98      402.40     15.33 o 
   1  -8   4        1.02        1.54      3.58 o 
   2  -8   4       12.93        3.07      3.59 o 
   3  -8   4       18.81        9.73      5.12 o 
   4  -8   4       40.85       35.34      7.17 o 
   5  -8   4        5.53        8.19      3.62 o 
   6  -8   4       20.84       18.46      4.71 o 
 -10  -7   4       33.88       36.88      8.71 o 
  -9  -7   4       19.87       26.26      5.43 o 
  -8  -7   4     1137.07     1157.27     37.97 o 
  -7  -7   4     1673.85     1700.88     51.52 o 
  -6  -7   4      174.15      162.39      9.60 o 
  -5  -7   4     2286.87     2317.59     69.73 o 
  -4  -7   4     2266.79     2283.45     65.21 o 
  -3  -7   4      293.77      293.81     12.50 o 
  -2  -7   4      624.60      588.58     20.32 o 
  -1  -7   4      825.08      799.27     25.60 o 
   0  -7   4      204.13      206.64      9.40 o 
   1  -7   4      986.42      968.61     29.22 o 
   2  -7   4      738.65      693.84     32.36 o 
   3  -7   4        0.98        1.02      2.17 o 
   4  -7   4      932.71      927.70     30.15 o 
   5  -7   4      116.07      134.94      8.51 o 
   6  -7   4      147.29      138.12      9.19 o 
   7  -7   4       12.31       15.24      4.52 o 
 -10  -6   4       17.27       12.80      6.15 o 
  -9  -6   4      110.69      118.56      9.23 o 
  -8  -6   4       10.62        9.41      3.79 o 
  -7  -6   4     1004.96     1005.89     32.70 o 
  -6  -6   4      271.90      268.89     12.32 o 
  -5  -6   4       13.45       13.50      3.43 o 
  -4  -6   4      319.06      307.58     12.69 o 
  -3  -6   4       46.87       50.90      4.52 o 
  -2  -6   4     1821.95     1736.90     49.47 o 
  -1  -6   4     7234.18     7179.87    189.89 o 
   0  -6   4      229.06      216.80      9.40 o 
   1  -6   4     1423.41     1427.92     33.21 o 
   2  -6   4       72.12       59.88      4.52 o 
   3  -6   4      211.36      213.99      9.77 o 
   4  -6   4      113.20      117.09      7.25 o 
   5  -6   4        6.39       13.55     11.01 o 
   6  -6   4       61.60       49.63      5.89 o 
   7  -6   4      498.94      469.48     19.34 o 
   8  -6   4        0.27       -0.98      3.93 o 
 -10  -5   4      285.74      287.03     19.99 o 
  -9  -5   4       51.98       58.39      9.22 o 
  -8  -5   4      325.59      353.06     15.89 o 
  -7  -5   4      443.12      441.48     17.23 o 
  -6  -5   4      136.12      111.28      7.25 o 
  -5  -5   4     1331.13     1267.92     38.05 o 
  -4  -5   4      589.17      553.65     18.88 o 
  -3  -5   4      386.90      407.39     14.69 o 
  -2  -5   4       34.08       40.89      3.79 o 
  -1  -5   4      936.08     1037.65     30.93 o 
   0  -5   4     1264.87     1291.22     36.98 o 
   1  -5   4      441.90      394.16     10.83 o 
   2  -5   4       17.11       15.86      1.77 o 
   3  -5   4      187.85      205.22      9.24 o 
   4  -5   4      592.74      568.68     19.96 o 
   5  -5   4      952.74      910.47     34.17 o 
   6  -5   4      322.55      344.21     17.43 o 
   7  -5   4     1648.52     1629.33     50.36 o 
   8  -5   4      332.76      314.56     15.38 o 
 -10  -4   4        6.14        8.71      6.15 o 
  -9  -4   4       28.77       26.63      7.17 o 
  -8  -4   4        9.54        5.27      3.06 o 
  -7  -4   4       24.59       20.60      3.84 o 
  -6  -4   4       11.07        7.81      3.07 o 
  -5  -4   4       90.36      104.41      4.59 o 
  -4  -4   4        2.26        1.98      1.43 o 
  -2  -4   4     7342.18     7930.19    208.30 o 
  -1  -4   4      874.55      893.43     26.56 o 
   0  -4   4      153.54      148.31      4.96 o 
   1  -4   4      401.50      389.99     10.53 o 
   2  -4   4      498.67      501.51     12.95 o 
   3  -4   4      640.34      676.19     21.97 o 
   4  -4   4       16.35       20.68      5.89 o 
   5  -4   4       63.01       64.80      5.80 o 
   6  -4   4       58.23       54.47      5.97 o 
   7  -4   4      303.04      275.13     13.56 o 
   8  -4   4       10.82        1.68      4.10 o 
   9  -4   4       97.88       78.06      8.31 o 
  -9  -3   4      218.24      198.84     15.37 o 
  -8  -3   4      273.19      251.18     16.40 o 
  -7  -3   4        0.39        2.55      1.72 o 
  -6  -3   4     1129.36     1203.25     35.82 o 
  -5  -3   4     3004.30     2789.32     99.17 o 
  -4  -3   4     1057.11     1065.88     42.23 o 
  -3  -3   4     2193.86     2337.98     52.20 o 
  -2  -3   4      531.57      545.43     17.26 o 
  -1  -3   4      303.63      322.30     11.25 o 
   0  -3   4        1.56        5.48      3.10 o 
   1  -3   4     2950.20     2867.54     63.39 o 
   2  -3   4      425.40      491.06     12.57 o 
   3  -3   4      143.63      125.78      7.78 o 
   4  -3   4        7.76       11.52      3.59 o 
   5  -3   4       59.54       63.58      6.92 o 
   6  -3   4       84.74       87.52      8.71 o 
   7  -3   4      373.57      371.40     16.30 o 
   8  -3   4      121.72      133.52      9.60 o 
   9  -3   4       23.81       17.78      5.03 o 
 -10  -2   4       64.65       58.39      8.20 o 
  -9  -2   4       30.72       28.46      5.38 o 
  -8  -2   4      584.68      583.83     20.31 o 
  -7  -2   4      125.04      134.08      5.99 o 
  -6  -2   4     1706.64     1689.11     48.32 o 
  -5  -2   4     9690.21     9432.44    244.42 o 
  -4  -2   4        9.15        8.81      2.08 o 
  -3  -2   4      152.30      108.73      4.65 o 
  -2  -2   4     2687.50     2838.53     62.53 o 
  -1  -2   4       11.09       20.60      1.49 o 
   0  -2   4       28.65       52.90      3.47 o 
   1  -2   4     5069.76     4994.00    108.59 o 
   2  -2   4      470.49      499.06     12.79 o 
   3  -2   4     1023.08     1029.55     24.33 o 
   4  -2   4     1412.38     1457.57     43.20 o 
   5  -2   4        0.10        4.20      2.70 o 
   6  -2   4        2.40        4.10      3.26 o 
   7  -2   4      369.09      353.79     15.58 o 
   8  -2   4        1.31       -1.02      3.43 o 
   9  -2   4       95.24       71.41      7.73 o 
  10  -2   4       70.16       60.21      7.73 o 
 -10  -1   4       30.94       31.76      7.17 o 
  -9  -1   4      343.45      344.01     20.51 o 
  -8  -1   4      672.98      717.71     27.21 o 
  -7  -1   4      261.07      262.27     11.22 o 
  -6  -1   4       39.10       36.78      3.40 o 
  -5  -1   4      646.84      677.00     17.29 o 
  -4  -1   4      141.81      146.00      5.05 o 
  -3  -1   4      434.32      447.22     11.40 o 
  -2  -1   4      505.86      564.55     13.72 o 
  -1  -1   4     1081.65     1156.94     32.69 o 
   0  -1   4      470.42      465.87     16.83 o 
   1  -1   4     4525.08     4749.43    103.46 o 
   2  -1   4       12.51       18.34      1.57 o 
   3  -1   4    26017.80    25851.86    555.03 o 
   4  -1   4     7001.43     7060.67    191.37 o 
   5  -1   4      364.65      352.07     14.11 o 
   6  -1   4      658.26      637.18     22.48 o 
   7  -1   4        1.02       -3.58      3.58 o 
   8  -1   4       28.28       34.41      5.60 o 
   9  -1   4      169.32      214.01     12.67 o 
  10  -1   4       77.62       90.50      9.23 o 
 -10   0   4       83.63       93.74     10.76 o 
  -9   0   4       90.45       86.06      9.73 o 
  -8   0   4      411.01      422.77     16.13 o 
  -7   0   4       11.97       11.86      3.06 o 
  -6   0   4     1976.24     1849.27     53.12 o 
  -5   0   4     1307.71     1355.79     31.80 o 
  -4   0   4      119.08      116.22      4.31 o 
  -3   0   4     8072.87     8475.97    183.08 o 
  -2   0   4     3124.37     3328.16     72.78 o 
  -1   0   4     2796.04     2905.72     75.60 o 
   0   0   4     5247.97     5431.03    145.27 o 
   1   0   4      897.04      986.16     23.12 o 
   2   0   4     2485.32     2682.33     59.35 o 
   3   0   4       34.28       45.72      2.93 o 
   4   0   4      184.55      231.17     10.76 o 
   5   0   4      219.93      195.84      9.40 o 
   6   0   4      185.92      199.99     10.29 o 
   7   0   4        4.61        6.94      4.35 o 
   8   0   4       16.05       16.22      4.35 o 
   9   0   4      918.62      981.36     34.25 o 
  10   0   4      116.69      152.94     11.21 o 
 -10   1   4      355.16      369.10     23.07 o 
  -9   1   4     1624.99     1586.14     68.96 o 
  -8   1   4      153.19      146.54     11.79 o 
  -7   1   4      127.48      131.13      7.58 o 
  -6   1   4      305.62      301.51     17.95 o 
  -5   1   4      619.39      662.06     16.91 o 
  -4   1   4        0.69        4.67      2.19 o 
  -3   1   4        9.93       15.39      2.05 o 
  -2   1   4      501.23      483.16     11.75 o 
  -1   1   4      225.91      228.91     14.50 o 
   0   1   4       20.20       19.03      1.56 o 
   1   1   4       51.23       58.60      3.43 o 
   2   1   4      128.29      120.47      4.29 o 
   3   1   4     2975.73     2974.49     65.91 o 
   4   1   4        8.16       12.32      1.58 o 
   5   1   4      136.79      141.74      5.21 o 
   6   1   4     2944.65     2909.46     82.60 o 
   7   1   4      184.75      189.77     11.02 o 
   8   1   4      210.49      234.15     15.38 o 
   9   1   4      305.54      367.57     17.02 o 
  10   1   4       25.06       24.58      6.12 o 
 -10   2   4       32.42       30.73      8.19 o 
  -6   2   4     4784.16     4715.16    129.06 o 
  -5   2   4      163.34      165.56      8.31 o 
  -4   2   4      607.46      647.76     21.06 o 
  -3   2   4    12196.88    11956.49    317.53 o 
  -2   2   4     3277.86     3360.55     91.40 o 
  -1   2   4     6140.16     6305.07    136.48 o 
   0   2   4     9213.33     9726.48    257.94 o 
   1   2   4      190.27      187.71      5.76 o 
   2   2   4     4268.95     4329.72     94.73 o 
   3   2   4      681.62      654.13     17.26 o 
   4   2   4      105.84      110.72      4.51 o 
   5   2   4       78.32       79.62      4.04 o 
   6   2   4      177.15      172.25      7.74 o 
   7   2   4       64.03       67.11      9.22 o 
   8   2   4       41.49       43.20      5.76 o 
   9   2   4      477.23      516.83     21.20 o 
  10   2   4        0.73        1.09      4.15 o 
  -9   3   4      120.87      118.34     12.30 o 
  -8   3   4        3.35        4.61      5.12 o 
  -7   3   4     1323.26     1324.20     58.13 o 
  -5   3   4      186.68      191.89      9.19 o 
  -4   3   4      982.21      982.33     30.19 o 
  -3   3   4     2686.51     2651.53     73.47 o 
  -2   3   4     2152.37     2214.00     61.27 o 
  -1   3   4     9739.40    10068.20    216.74 o 
   0   3   4     1809.16     1933.31     54.69 o 
   1   3   4     1229.25     1324.00     30.63 o 
   2   3   4     5030.55     5031.21    129.69 o 
   3   3   4      205.22      190.91      9.34 o 
   4   3   4      151.36      155.09      7.54 o 
   5   3   4    12924.80    12555.13    270.99 o 
   6   3   4     2171.88     2023.15     46.91 o 
   7   3   4        0.47        0.89      2.70 o 
   8   3   4      136.71      129.94      8.67 o 
   9   3   4       83.96      122.95     13.83 o 
  10   3   4       15.71       11.16      5.03 o 
  -9   4   4       56.85       67.10     10.24 o 
  -8   4   4        1.43       -4.61      4.10 o 
  -7   4   4        6.10        1.54      4.10 o 
  -6   4   4      467.75      508.02     19.02 o 
  -5   4   4       59.28       54.43      6.15 o 
  -4   4   4       39.31       42.01      3.94 o 
  -3   4   4      180.66      177.36      5.47 o 
  -2   4   4     1552.38     1514.59     34.24 o 
  -1   4   4       87.42       82.25      3.23 o 
   0   4   4      920.76      875.46     25.89 o 
   1   4   4       51.65       49.52      2.88 o 
   2   4   4      942.23      956.27     23.21 o 
   3   4   4     5004.92     5089.03    114.29 o 
   4   4   4      100.54      113.80      5.02 o 
   5   4   4     8572.87     8193.93    178.48 o 
   6   4   4     2189.46     2053.81     47.80 o 
   7   4   4       19.88       19.40      2.71 o 
   8   4   4      355.62      380.68     32.30 o 
   9   4   4     1108.86     1141.37     38.31 o 
  10   4   4       26.50       36.85      6.27 o 
  -9   5   4       26.96       18.44      7.17 o 
  -8   5   4       12.28       15.88      6.66 o 
  -7   5   4      367.29      370.70     22.05 o 
  -6   5   4      944.48      903.25     41.62 o 
  -4   5   4     5268.40     4792.28    131.10 o 
  -3   5   4     3926.31     3778.63    103.52 o 
  -2   5   4     1679.57     1646.12     37.31 o 
  -1   5   4       14.70       15.22      1.54 o 
   0   5   4      451.18      545.19     13.96 o 
   1   5   4       56.69       94.93      4.14 o 
   2   5   4     2292.70     2394.69     54.31 o 
   3   5   4      107.19      106.74      4.86 o 
   4   5   4        8.79        7.63      1.86 o 
   5   5   4        6.90        6.55      2.08 o 
   6   5   4       52.78       60.49      8.34 o 
   7   5   4      134.79      126.07      6.01 o 
   8   5   4      158.58      144.71     14.60 o 
   9   5   4        0.26        1.28      3.26 o 
  10   5   4        4.49        1.98      3.79 o 
  -8   6   4       47.91       45.07      8.71 o 
  -7   6   4     2135.17     2182.86     92.78 o 
  -6   6   4      338.88      354.28     21.02 o 
  -5   6   4       46.30       37.17      4.88 o 
  -4   6   4     1763.58     1720.11     50.49 o 
  -3   6   4      647.47      611.10     20.33 o 
  -2   6   4      850.03      851.17     20.63 o 
  -1   6   4     1941.98     1927.06     43.83 o 
   0   6   4      711.51      736.84     18.44 o 
   1   6   4     1524.66     1584.79     37.14 o 
   2   6   4      144.63      125.34      6.71 o 
   3   6   4      366.95      357.71     23.92 o 
   4   6   4     1269.15     1216.79     29.93 o 
   5   6   4     1693.28     1576.13     37.89 o 
   6   6   4     1628.02     1499.12     36.38 o 
   7   6   4       98.35       91.09      5.50 o 
   8   6   4       28.54       28.34      5.96 o 
   9   6   4       27.49       22.90      4.88 o 
  10   6   4       81.35       87.27      8.46 o 
  -8   7   4        3.41       -2.05      5.12 o 
  -7   7   4      358.94      341.44     21.53 o 
  -6   7   4      219.94      223.96     16.40 o 
  -5   7   4       85.68       91.70      9.22 o 
  -4   7   4       14.88       21.75      3.79 o 
  -3   7   4      356.28      341.80     13.23 o 
  -2   7   4     1271.85     1258.78     37.49 o 
  -1   7   4     6411.70     6305.68    137.46 o 
   0   7   4     1160.66     1193.61     28.77 o 
   1   7   4     5958.91     6138.41    134.83 o 
   2   7   4     4012.45     3882.64    101.95 o 
   3   7   4      199.70      177.10     13.83 o 
   4   7   4      495.65      468.14     14.06 o 
   5   7   4      279.28      263.11     10.53 o 
   6   7   4       84.60       84.76      9.11 o 
   7   7   4       27.84       19.19      3.23 o 
   8   7   4      505.39      502.88     15.74 o 
   9   7   4        0.40       -3.10      2.83 o 
  10   7   4       83.11       84.37      8.31 o 
  -7   8   4      105.51       86.06     10.76 o 
  -6   8   4        5.03        8.71      5.12 o 
  -5   8   4      325.58      304.01     18.97 o 
  -4   8   4       38.11       42.24      4.88 o 
  -3   8   4        2.52        2.56      2.33 o 
  -2   8   4       38.94       39.26      5.63 o 
  -1   8   4      382.67      412.46     12.00 o 
   0   8   4      148.40      150.76      6.28 o 
   1   8   4     3430.70     3412.75     77.15 o 
   2   8   4     8951.48     8367.76    241.03 o 
   3   8   4       28.84       28.08      3.29 o 
   4   8   4      151.76      138.60     10.93 o 
   5   8   4     1538.52     1451.89     36.12 o 
   6   8   4        0.05        0.68      4.02 o 
   7   8   4      117.75      134.04     11.15 o 
   8   8   4     1469.07     1485.12     37.49 o 
   9   8   4       14.44       15.23      3.75 o 
  10   8   4       38.87       29.72      6.13 o 
  -6   9   4       18.33       28.68      7.68 o 
  -5   9   4      175.42      169.61     14.35 o 
  -4   9   4       29.28       20.49      5.63 o 
  -3   9   4       25.10       27.03      7.17 o 
  -2   9   4      310.06      313.71     12.87 o 
  -1   9   4      231.74      266.58     12.05 o 
   0   9   4      301.44      313.79     10.38 o 
   1   9   4        3.50       16.46      4.97 o 
   2   9   4       57.06       48.74      5.30 o 
   3   9   4       80.25       88.30      7.80 o 
   4   9   4      154.07      150.33      9.98 o 
   5   9   4      190.55      195.30     11.12 o 
   6   9   4       77.21       84.49      5.62 o 
   7   9   4      833.02      838.08     41.77 o 
   8   9   4      543.43      562.70     17.88 o 
   9   9   4       58.24       62.00      5.65 o 
  -5  10   4      352.96      415.24     24.61 o 
  -4  10   4      569.32      564.81     30.27 o 
  -3  10   4       97.67      106.56     10.76 o 
  -2  10   4      177.03      178.34      9.42 o 
  -1  10   4        0.59        0.98      4.61 o 
   0  10   4       18.45       19.65      4.10 o 
   1  10   4     1222.23     1284.21     48.59 o 
   2  10   4      105.36      104.77      6.24 o 
   3  10   4       38.90       41.95      7.25 o 
   4  10   4      370.39      318.50     25.73 o 
   5  10   4      300.59      289.52     11.12 o 
   6  10   4      125.90      109.31      6.65 o 
   7  10   4      224.53      233.41     10.10 o 
   8  10   4       59.22       56.19      5.35 o 
   9  10   4        6.72        0.89      2.93 o 
  -4  11   4     1136.03     1102.01     51.38 o 
  -3  11   4      814.01      834.70     41.07 o 
  -2  11   4      920.47      938.87     31.22 o 
  -1  11   4        1.24       -0.45      4.87 o 
   0  11   4       24.91       22.49      7.17 o 
   1  11   4        1.40        1.92      2.33 o 
   2  11   4       99.63       98.02      6.24 o 
   3  11   4       12.83       15.20      3.95 o 
   4  11   4       69.82       65.32      5.58 o 
   5  11   4       12.51       10.40      3.31 o 
   6  11   4       29.07       20.84      4.79 o 
   7  11   4      375.88      383.46     14.11 o 
   8  11   4      177.75      184.60     11.16 o 
  -3  12   4       25.71       24.07      7.17 o 
  -2  12   4       37.09       39.95      8.20 o 
  -1  12   4       32.87       29.87      5.03 o 
   0  12   4       70.86       79.99      7.50 o 
   1  12   4      137.71      137.96     14.09 o 
   2  12   4        4.23        4.71      3.35 o 
   3  12   4     2507.05     2536.88     72.60 o 
   4  12   4     4879.84     4873.53    133.35 o 
   5  12   4      122.58      116.43     13.83 o 
   6  12   4       32.78       35.21      5.60 o 
   7  12   4       74.76       76.70      7.37 o 
  -1  13   4       21.27       31.03      5.60 o 
   0  13   4      465.83      497.68     30.26 o 
   1  13   4     1124.61     1237.81    112.26 o 
   2  13   4        0.45        0.51      4.61 o 
   3  13   4      549.84      534.57     20.85 o 
   4  13   4       62.66       64.24      7.17 o 
   5  13   4        3.28        0.92      3.43 o 
   6  13   4      208.93      192.58     11.53 o 
   2  14   4        1.90        0.51      4.10 o 
   3  14   4       60.22       65.05     10.24 o 
  -5 -12   5       19.10       25.95      6.16 o 
  -4 -12   5      203.29      194.89     12.98 o 
  -3 -12   5       82.89       86.06     13.32 o 
  -2 -12   5       49.88       42.47      6.77 o 
  -1 -12   5      559.86      590.39     34.88 o 
   0 -12   5       39.05       37.90      9.22 o 
  -7 -11   5        1.45       -2.28      3.93 o 
  -6 -11   5       11.65       20.39      5.53 o 
  -5 -11   5       63.91       59.42      7.73 o 
  -4 -11   5      441.44      446.42     19.90 o 
  -3 -11   5      198.81      226.68     13.19 o 
  -2 -11   5      619.79      647.46     24.75 o 
  -1 -11   5      182.86      216.24     17.93 o 
   0 -11   5        3.61        1.54      5.12 o 
   1 -11   5       76.46       68.13     10.24 o 
   2 -11   5       11.96       32.78      8.19 o 
  -8 -10   5      180.19      218.16     14.01 o 
  -7 -10   5      240.16      261.52     14.96 o 
  -6 -10   5       42.39       58.49      7.42 o 
  -5 -10   5      103.38      121.78     16.91 o 
  -4 -10   5       42.52       42.22      6.33 o 
  -3 -10   5       67.03       67.15      7.06 o 
  -2 -10   5      945.61      925.77     31.57 o 
  -1 -10   5       54.67       56.05      6.27 o 
   0 -10   5        1.21       -3.07      3.58 o 
   1 -10   5      139.40      154.22     14.35 o 
   2 -10   5        2.05        4.10      5.12 o 
   3 -10   5      231.66      237.28     17.94 o 
   4 -10   5      827.44      837.19     42.09 o 
  -8  -9   5        0.57       -4.50      3.31 o 
  -7  -9   5       83.97      101.36      9.03 o 
  -6  -9   5       42.30       37.41      6.16 o 
  -5  -9   5      285.79      300.22     14.81 o 
  -4  -9   5      568.42      651.00     24.47 o 
  -3  -9   5       51.81       54.21      8.71 o 
  -2  -9   5      272.53      299.23     13.92 o 
  -1  -9   5      565.28      541.52     20.28 o 
   0  -9   5       62.37       66.49      6.03 o 
   1  -9   5      927.48      941.06     44.69 o 
   2  -9   5       67.07       64.03      9.22 o 
   3  -9   5        5.12        5.12      4.61 o 
   4  -9   5      256.99      261.38     18.45 o 
   5  -9   5       44.82       46.61      8.71 o 
  -9  -8   5       61.90       66.03      7.94 o 
  -8  -8   5     1028.34     1156.78     39.21 o 
  -7  -8   5     1155.65     1237.75     45.23 o 
  -6  -8   5       83.72       83.54      7.78 o 
  -5  -8   5      310.51      326.92     15.01 o 
  -4  -8   5        7.85        8.12      3.69 o 
  -3  -8   5      367.04      394.92     22.82 o 
  -2  -8   5      122.94      122.07      8.15 o 
  -1  -8   5      624.78      603.51     21.38 o 
   0  -8   5       25.88       29.79      4.43 o 
   1  -8   5       12.28       31.75      6.66 o 
   2  -8   5        1.44       -2.56      3.58 o 
   3  -8   5       12.99       10.76      5.12 o 
   4  -8   5       15.67       23.05      6.15 o 
   5  -8   5       36.09       35.85      7.68 o 
   6  -8   5       14.98       15.88      6.66 o 
  -9  -7   5       18.97        6.15      5.63 o 
  -8  -7   5     1156.65     1271.65     41.60 o 
  -7  -7   5      311.58      328.05     15.40 o 
  -6  -7   5       90.38       85.37      7.22 o 
  -5  -7   5      415.97      386.36     33.08 o 
  -4  -7   5      132.27      126.43      8.31 o 
  -3  -7   5     3239.40     3157.57     87.98 o 
  -2  -7   5        9.00       14.73      3.43 o 
  -1  -7   5      728.18      706.50     23.57 o 
   0  -7   5     2631.46     2616.12     72.78 o 
   1  -7   5     2636.92     2551.86     70.74 o 
   2  -7   5      544.18      552.66     27.71 o 
   3  -7   5      415.59      421.07     23.08 o 
   4  -7   5      418.47      400.52     22.56 o 
   5  -7   5       16.91       11.04      4.87 o 
   6  -7   5       83.67       79.74      7.42 o 
   7  -7   5       51.41       46.76      6.49 o 
 -10  -6   5       66.11       57.37     10.24 o 
  -9  -6   5       79.26       81.45     11.27 o 
  -8  -6   5        1.33        2.80      3.43 o 
  -7  -6   5      185.70      185.34     10.87 o 
  -6  -6   5      207.35      217.13     15.12 o 
  -5  -6   5     2157.79     2182.14     85.19 o 
  -4  -6   5       10.84       14.82      3.43 o 
  -3  -6   5      280.90      271.29     11.96 o 
  -2  -6   5      249.21      232.74     10.49 o 
  -1  -6   5      397.28      406.33     15.18 o 
   0  -6   5     5794.74     5469.83    217.22 o 
   1  -6   5     5212.90     4983.37    132.76 o 
   2  -6   5      254.22      274.42     11.17 o 
   3  -6   5       96.61       97.44      6.52 o 
   4  -6   5      284.62      274.78     12.32 o 
   5  -6   5        5.47        8.01      3.07 o 
   6  -6   5      299.38      297.03     14.87 o 
   7  -6   5      200.53      201.62     11.94 o 
 -10  -5   5        0.26       -1.54      5.12 o 
  -9  -5   5      598.90      671.57     35.40 o 
  -8  -5   5      535.06      532.12     20.67 o 
  -7  -5   5        0.12       -1.39      4.35 o 
  -6  -5   5      622.50      660.01     22.87 o 
  -5  -5   5     2628.25     2472.70     69.70 o 
  -4  -5   5      122.56      128.66      7.42 o 
  -3  -5   5     1301.84     1322.88     39.16 o 
  -2  -5   5      167.81      162.93      9.48 o 
  -1  -5   5      273.47      286.79     11.59 o 
   0  -5   5      800.10      783.14     19.35 o 
   1  -5   5      805.93      859.71     21.15 o 
   2  -5   5       56.66       55.29      3.29 o 
   3  -5   5      138.45      121.11      7.06 o 
   4  -5   5      267.75      273.32     12.14 o 
   5  -5   5        0.20        0.61      2.70 o 
   6  -5   5      993.52     1000.96     33.20 o 
   7  -5   5      885.36      978.80     33.35 o 
   8  -5   5        6.63        8.71      4.71 o 
 -10  -4   5       25.29       22.54      7.68 o 
  -9  -4   5       74.49       72.74     10.25 o 
  -8  -4   5      281.69      290.65     19.48 o 
  -7  -4   5      231.70      223.80     34.85 o 
  -6  -4   5      179.97      160.55      8.70 o 
  -5  -4   5      854.15      825.11     26.35 o 
  -4  -4   5       31.62       38.17      6.91 o 
  -3  -4   5     3129.43     3191.82     87.12 o 
  -2  -4   5      870.10      846.49     26.01 o 
  -1  -4   5     2056.94     2025.34     56.37 o 
   0  -4   5     4499.33     4519.18     99.00 o 
   1  -4   5      714.10      665.83     16.79 o 
   2  -4   5        6.16        5.19      1.49 o 
   3  -4   5       59.11       55.41      4.71 o 
   4  -4   5     1491.32     1463.45     44.06 o 
   5  -4   5       85.22       83.70      6.69 o 
   6  -4   5      349.57      367.54     15.94 o 
   7  -4   5       13.50       18.73      4.88 o 
   8  -4   5       16.82       14.08      5.07 o 
  -9  -3   5      299.68      282.44     19.48 o 
  -8  -3   5      261.24      242.45     16.91 o 
  -7  -3   5       24.09       26.12      6.15 o 
  -6  -3   5     3414.60     3500.15     95.96 o 
  -5  -3   5     3581.45     3693.03    101.66 o 
  -4  -3   5     2350.76     2311.54    115.22 o 
  -3  -3   5     5258.32     5003.38    121.48 o 
  -2  -3   5       10.37        5.39      1.51 o 
  -1  -3   5      525.80      536.94     13.69 o 
   0  -3   5       93.01      110.05      4.29 o 
   2  -3   5       14.54       24.72      2.17 o 
   3  -3   5      227.59      226.05      9.96 o 
   4  -3   5      165.72      163.48      8.70 o 
   5  -3   5      807.36      789.97     26.70 o 
   6  -3   5      162.71      167.30      9.96 o 
   7  -3   5      201.42      223.56     12.30 o 
   8  -3   5      221.31      216.42     12.83 o 
   9  -3   5      248.28      287.22     15.53 o 
  -9  -2   5      701.55      646.66     33.36 o 
  -8  -2   5       50.64       65.77      5.54 o 
  -7  -2   5        4.66        0.51      2.56 o 
  -6  -2   5       60.17       47.45      4.43 o 
  -5  -2   5      191.45      195.17      6.89 o 
  -4  -2   5       30.17       23.66      3.28 o 
  -3  -2   5     4459.02     4155.33    132.07 o 
  -2  -2   5      317.91      347.04     20.88 o 
  -1  -2   5     1955.71     1989.11     49.60 o 
   0  -2   5       52.84       75.84      3.31 o 
   1  -2   5        3.12        4.87      1.26 o 
   2  -2   5    12420.62    12870.04    277.32 o 
   3  -2   5    19115.57    19405.55    416.73 o 
   4  -2   5      131.40      150.39     10.25 o 
   5  -2   5       59.74       54.25      5.43 o 
   6  -2   5      198.50      183.55     10.15 o 
   7  -2   5       20.92       15.32      4.30 o 
   8  -2   5       17.99       17.41      5.07 o 
   9  -2   5      110.75      121.40      9.99 o 
  -9  -1   5      107.80      112.71     11.27 o 
  -8  -1   5       26.03       32.27      7.17 o 
  -7  -1   5     1143.74     1093.29     48.34 o 
  -6  -1   5      549.11      566.54     19.35 o 
  -5  -1   5      182.80      191.61      6.61 o 
  -4  -1   5     1651.98     1733.01     39.73 o 
  -3  -1   5     1920.67     2011.38     45.32 o 
  -2  -1   5      112.79      127.84      4.42 o 
  -1  -1   5       60.28       58.92      3.69 o 
   0  -1   5     1008.57     1029.18     24.21 o 
   1  -1   5      313.70      324.41      9.27 o 
   2  -1   5     1407.67     1475.05     34.14 o 
   3  -1   5     7533.34     7429.91    161.55 o 
   4  -1   5      246.53      236.66     10.69 o 
   5  -1   5      492.68      456.61     17.41 o 
   6  -1   5       66.95       80.13      6.69 o 
   7  -1   5      307.71      298.21     14.29 o 
   8  -1   5       30.12       19.41      4.88 o 
   9  -1   5      208.08      259.79     15.89 o 
  10  -1   5        0.15        5.75      5.12 o 
 -10   0   5      136.81      154.21     13.83 o 
  -8   0   5      118.33      107.05      7.37 o 
  -7   0   5      860.51      850.95     27.77 o 
  -6   0   5     1076.70     1075.52     33.26 o 
  -5   0   5        0.64        1.02      2.56 o 
  -4   0   5     1098.90     1114.50     26.41 o 
  -3   0   5        5.93        6.74      1.34 o 
  -2   0   5      104.79      109.24      3.89 o 
  -1   0   5     1517.02     1604.31     78.03 o 
   0   0   5      311.35      377.27     12.70 o 
   1   0   5       47.37       58.13      3.05 o 
   2   0   5     2563.58     2697.06     60.23 o 
   3   0   5       46.50       31.46      2.55 o 
   4   0   5        0.11       -0.64      1.25 o 
   5   0   5      324.68      314.76     13.04 o 
   6   0   5       20.60       23.33      4.15 o 
   7   0   5        0.44       -1.79      2.53 o 
   8   0   5        2.26        1.81      3.43 o 
   9   0   5      327.00      353.76     16.99 o 
  10   0   5       14.20       15.66      5.60 o 
 -10   1   5      434.49      476.86     27.69 o 
  -9   1   5     1285.33     1474.38     65.29 o 
  -8   1   5       48.95       68.55     21.26 o 
  -7   1   5        7.07        5.38      2.90 o 
  -6   1   5      529.58      543.94     19.35 o 
  -5   1   5        2.21        5.52      2.33 o 
  -4   1   5       33.69       31.72      6.15 o 
  -3   1   5      808.71      826.67     19.79 o 
  -2   1   5        7.50       17.64      2.11 o 
  -1   1   5     1962.56     1940.67    118.50 o 
   0   1   5      213.90      207.64      6.47 o 
   1   1   5      401.49      431.51     11.54 o 
   2   1   5     1479.31     1501.91     34.66 o 
   3   1   5      216.16      198.65      6.48 o 
   4   1   5      475.47      462.52     12.50 o 
   5   1   5      807.02      783.95     19.76 o 
   6   1   5       23.39       21.45      3.98 o 
   7   1   5      179.91      181.70     10.28 o 
   8   1   5     1012.48     1005.72     35.20 o 
   9   1   5       67.94       72.18      7.94 o 
  10   1   5       36.83       40.07      7.06 o 
  -9   2   5      421.08      463.54     26.66 o 
  -8   2   5       19.61       15.37      5.63 o 
  -7   2   5      197.55      182.74     11.53 o 
  -6   2   5       92.24      111.75      7.14 o 
  -5   2   5      664.24      635.40     21.39 o 
  -4   2   5     1828.30     1827.48     52.59 o 
  -3   2   5     4524.29     4625.55    125.47 o 
  -2   2   5     6269.21     6352.62    170.21 o 
  -1   2   5    25653.02    24418.11    523.26 o 
   0   2   5     3233.31     3462.30     76.08 o 
   1   2   5      641.50      713.02     22.11 o 
   2   2   5     1007.14     1053.22     32.73 o 
   3   2   5        9.59       12.27      2.08 o 
   4   2   5      540.71      608.17     19.36 o 
   5   2   5      938.25      870.43     26.42 o 
   6   2   5      164.76      175.08      9.40 o 
   7   2   5       57.60       52.18      5.76 o 
   8   2   5      131.57      148.36      9.96 o 
   9   2   5        2.01        0.51      3.62 o 
  10   2   5       40.16       51.76     12.80 o 
  -9   3   5       15.80       11.78      6.15 o 
  -8   3   5      139.18      149.10     12.30 o 
  -7   3   5      620.69      657.18     26.43 o 
  -6   3   5      197.24      199.09     10.21 o 
  -5   3   5     1080.03     1019.13     32.17 o 
  -4   3   5      499.39      507.87     17.74 o 
  -3   3   5      363.44      357.72     13.00 o 
  -2   3   5     1606.57     1588.89     45.31 o 
  -1   3   5     5750.33     5782.84    125.53 o 
   0   3   5     7160.27     7637.47    165.27 o 
   1   3   5     1355.50     1486.28     34.31 o 
   2   3   5     2949.32     2970.17     66.22 o 
   3   3   5      416.65      452.95     13.35 o 
   4   3   5       68.60       72.23      3.90 o 
   5   3   5     3572.69     3387.65     76.06 o 
   6   3   5      984.36      986.61     24.90 o 
   7   3   5     1133.71     1042.05     34.33 o 
   8   3   5      184.32      177.31     15.89 o 
   9   3   5       29.30       25.82      5.54 o 
  10   3   5       28.64       37.04      6.85 o 
  -9   4   5        6.67       -0.51      4.61 o 
  -8   4   5       12.92       18.95      6.15 o 
  -7   4   5      398.41      402.03     23.08 o 
  -6   4   5        4.06        3.34      4.10 o 
  -5   4   5       21.00       22.25      5.12 o 
  -4   4   5      632.91      626.30     21.22 o 
  -3   4   5        0.55        1.13      2.05 o 
  -2   4   5     3222.64     3257.71     89.24 o 
  -1   4   5      652.63      619.21     15.36 o 
   0   4   5      721.69      756.26     18.53 o 
   1   4   5     3634.66     3950.79     87.34 o 
   2   4   5     4023.96     4053.24     89.69 o 
   3   4   5       23.80       35.21      2.74 o 
   4   4   5     4050.63     3815.90     85.17 o 
   5   4   5     2069.59     2023.74     47.09 o 
   6   4   5       32.68       39.52     10.52 o 
   7   4   5      522.07      502.25     19.55 o 
   8   4   5        0.54        0.51      2.90 o 
   9   4   5       13.63       16.90      5.07 o 
  10   4   5      194.65      211.12     19.47 o 
  -8   5   5       12.43       14.85      6.15 o 
  -7   5   5      663.55      641.99     32.84 o 
  -6   5   5       20.84       21.74      4.52 o 
  -5   5   5     1152.07     1103.48     35.25 o 
  -4   5   5     2003.18     1984.25     57.67 o 
  -3   5   5      426.93      423.30     15.39 o 
  -2   5   5     5340.57     5061.50    136.88 o 
  -1   5   5     3334.44     3163.13     69.98 o 
   0   5   5       16.78       25.86      3.68 o 
   1   5   5       68.25       76.26      4.73 o 
   2   5   5       54.08       42.43      3.05 o 
   3   5   5        9.71       10.05      1.92 o 
   4   5   5       60.51       47.00      5.22 o 
   5   5   5       29.68       23.26      2.78 o 
   6   5   5       59.59       63.45      4.34 o 
   7   5   5        9.29       12.77      2.60 o 
   8   5   5        1.41        2.05      3.26 o 
   9   5   5        7.20        5.63      4.61 o 
  10   5   5      227.46      239.70     25.88 o 
  -8   6   5      310.65      291.66     19.99 o 
  -7   6   5     1034.27     1018.17     47.77 o 
  -6   6   5        0.18        5.63      5.12 o 
  -5   6   5     2036.39     2149.20     63.27 o 
  -4   6   5        4.70       11.18      3.06 o 
  -3   6   5       69.11       50.02      4.52 o 
  -2   6   5     5110.62     4772.09    129.81 o 
  -1   6   5      739.53      713.47     17.83 o 
   0   6   5        6.65        6.09      1.49 o 
   1   6   5     1025.98     1147.34     27.93 o 
   2   6   5     2302.50     2406.96     55.25 o 
   3   6   5      314.38      316.91     10.22 o 
   4   6   5     1878.49     1759.41     47.64 o 
   5   6   5     2965.07     2812.06     64.75 o 
   6   6   5      763.17      757.25     21.99 o 
   7   6   5     2142.77     2076.31     49.47 o 
   8   6   5      333.77      331.31     15.54 o 
   9   6   5        1.37        0.51      3.62 o 
  10   6   5       81.57       88.81      8.82 o 
  -7   7   5       26.92       35.34      8.19 o 
  -6   7   5       56.12       56.34      8.71 o 
  -5   7   5      620.44      606.05     30.79 o 
  -4   7   5      783.55      784.06     61.62 o 
  -3   7   5       64.62       70.45      5.61 o 
  -2   7   5     1315.08     1296.22     38.76 o 
  -1   7   5       31.62       34.08      8.20 o 
   0   7   5     3224.32     3240.20     72.65 o 
   1   7   5    23466.64    22631.88    486.44 o 
   2   7   5     2789.21     2730.48     62.68 o 
   3   7   5       70.94       59.47      4.34 o 
   4   7   5     1404.80     1267.53     71.04 o 
   5   7   5       81.54       83.29      5.32 o 
   6   7   5      168.99      148.95      8.86 o 
   7   7   5      193.23      180.53      9.27 o 
   8   7   5        9.98        6.38      2.78 o 
   9   7   5      226.69      228.98     13.35 o 
  10   7   5       24.07       17.02      5.29 o 
  -7   8   5      144.94      161.90     14.86 o 
  -6   8   5      244.06      265.47     18.45 o 
  -5   8   5      427.34      393.32     22.56 o 
  -4   8   5      147.53      139.27      8.31 o 
  -3   8   5      182.29      187.69      9.60 o 
  -2   8   5      834.13      860.90     27.79 o 
  -1   8   5       88.65       85.50      5.97 o 
   0   8   5        1.98        6.50      3.46 o 
   1   8   5       40.89       46.05      4.96 o 
   2   8   5       12.13        9.27      2.43 o 
   3   8   5       57.65       60.31      4.62 o 
   4   8   5       46.52       42.63      3.96 o 
   5   8   5       45.51       47.30      4.36 o 
   6   8   5      264.70      256.06     15.05 o 
   7   8   5      535.62      553.54     24.07 o 
   8   8   5      142.96      162.27     10.90 o 
   9   8   5      619.21      646.31     25.69 o 
  10   8   5      352.37      382.79     18.97 o 
  -6   9   5        9.79       12.29      6.15 o 
  -5   9   5        7.07        4.10      5.63 o 
  -4   9   5        2.00       -5.12      4.10 o 
  -3   9   5        6.95       12.78      3.43 o 
  -2   9   5      223.80      231.33     10.87 o 
  -1   9   5       22.69       16.94      4.10 o 
   0   9   5      827.18      903.35     29.72 o 
   1   9   5     1702.59     1814.83     43.59 o 
   2   9   5        1.67        6.47      2.22 o 
   3   9   5      444.33      438.86     14.19 o 
   4   9   5      320.47      309.76     12.87 o 
   5   9   5      105.82      106.77      6.29 o 
   6   9   5       59.19       48.68      4.67 o 
   7   9   5      287.73      275.83     10.90 o 
   8   9   5       41.65       41.75      5.61 o 
   9   9   5       53.31       46.39      7.78 o 
  -5  10   5      273.90      246.01     17.94 o 
  -4  10   5       92.45       98.87     10.76 o 
  -3  10   5     3066.72     3066.45    155.84 o 
  -2  10   5      322.27      347.35     14.86 o 
  -1  10   5       55.86       58.78      6.15 o 
   0  10   5        3.61        6.34      2.83 o 
   1  10   5       82.01       83.63      5.46 o 
   2  10   5       76.45       74.32      8.58 o 
   3  10   5      245.51      233.04      9.55 o 
   4  10   5       33.35       24.73      6.36 o 
   5  10   5      107.12       91.50      9.47 o 
   6  10   5      206.67      210.48      9.44 o 
   7  10   5      180.41      176.47      8.87 o 
   8  10   5       45.02       42.48      5.11 o 
   9  10   5       99.06      108.02      7.53 o 
  -4  11   5      127.89      126.03     12.81 o 
  -3  11   5     1606.52     1491.00     66.37 o 
  -2  11   5      592.81      554.63     21.40 o 
  -1  11   5        0.16       -3.14      4.61 o 
   0  11   5      702.44      750.02     26.79 o 
   1  11   5      456.39      455.10     18.83 o 
   2  11   5       54.77       55.95      5.02 o 
   3  11   5     2650.53     2473.55    146.39 o 
   4  11   5     1379.52     1335.64     41.09 o 
   5  11   5       82.52       73.79      8.70 o 
   6  11   5      210.21      210.09      9.95 o 
   7  11   5        4.85        2.90      3.66 o 
   8  11   5       37.03       43.43      5.94 o 
  -3  12   5      122.63      122.44     12.81 o 
  -2  12   5      331.15      339.60     15.76 o 
  -1  12   5       22.06       17.73      4.67 o 
   0  12   5       26.37       18.10      4.54 o 
   1  12   5      128.57      140.29     19.21 o 
   2  12   5       88.22       85.41      7.96 o 
   3  12   5      679.23      640.23     21.96 o 
   4  12   5      415.58      440.58     19.74 o 
   5  12   5      249.74      249.46     25.52 o 
   6  12   5      240.52      239.09     10.95 o 
   7  12   5       56.72       51.40      6.63 o 
  -1  13   5      105.82      129.93      9.92 o 
   0  13   5      153.72      147.20     10.57 o 
   1  13   5       96.99      103.25      8.98 o 
   2  13   5      379.05      433.51     51.01 o 
   3  13   5      261.37      258.41     23.32 o 
   4  13   5       37.91       39.01      6.14 o 
   5  13   5       13.19        9.08      3.79 o 
   6  13   5        8.57        5.87      3.93 o 
  -3 -12   6      235.30      264.94     23.83 o 
  -2 -12   6     1133.73     1112.71     56.51 o 
  -6 -11   6       37.11       28.34      6.63 o 
  -5 -11   6       19.33       20.11      9.73 o 
  -4 -11   6      158.26      174.84     12.25 o 
  -3 -11   6        8.65        7.80      4.67 o 
  -2 -11   6      896.97      910.55     32.42 o 
  -1 -11   6      131.24      118.86     14.35 o 
   0 -11   6       24.51       21.00      8.19 o 
   1 -11   6      346.65      332.70     24.09 o 
  -7 -10   6       85.85       81.59      9.33 o 
  -6 -10   6       42.45       40.33     10.24 o 
  -5 -10   6      139.51      149.42     10.94 o 
  -4 -10   6       55.03       54.82      7.17 o 
  -3 -10   6       86.42       78.53      7.87 o 
  -2 -10   6      228.38      237.25     12.83 o 
  -1 -10   6        6.53       -3.59      5.12 o 
   0 -10   6      632.40      596.74     33.35 o 
   1 -10   6      192.84      170.64     15.89 o 
   2 -10   6        7.33        5.12      5.63 o 
   3 -10   6        0.34       -1.02      5.12 o 
  -8  -9   6       51.08       61.78      8.24 o 
  -7  -9   6       23.17       19.05      5.40 o 
  -6  -9   6      219.51      214.53     14.86 o 
  -5  -9   6      624.75      632.34     38.23 o 
  -4  -9   6        1.32        7.04      7.68 o 
  -3  -9   6      540.12      529.89     21.16 o 
  -2  -9   6      564.32      560.58     21.53 o 
  -1  -9   6      210.33      216.71     11.67 o 
   0  -9   6       33.62       34.32      8.20 o 
   1  -9   6       76.25       84.52     10.76 o 
   2  -9   6        0.06       -2.05      4.10 o 
   3  -9   6       85.02       89.13     10.76 o 
   4  -9   6       16.10       24.07      7.17 o 
  -8  -8   6      671.55      761.42     41.82 o 
  -7  -8   6       20.33       22.35      5.97 o 
  -6  -8   6     1183.58     1218.63     40.50 o 
  -5  -8   6      405.88      421.77     18.45 o 
  -4  -8   6      149.15      144.98     11.53 o 
  -3  -8   6        5.18        8.19      3.79 o 
  -2  -8   6      345.86      351.76     15.33 o 
  -1  -8   6      294.02      309.04     13.72 o 
   0  -8   6      167.61      169.36      9.56 o 
   1  -8   6       78.71       57.89      8.71 o 
   2  -8   6       20.23       10.76      5.12 o 
   3  -8   6      244.33      227.05     16.91 o 
   4  -8   6        6.87       14.85      6.15 o 
   5  -8   6       36.30       34.32      7.68 o 
  -9  -7   6       23.06       27.66      8.19 o 
  -8  -7   6       36.93       33.27      6.33 o 
  -7  -7   6       33.32       30.69      5.76 o 
  -6  -7   6     1352.92     1410.06     44.72 o 
  -5  -7   6       48.11       54.98     10.24 o 
  -4  -7   6        1.78        0.51      3.07 o 
  -3  -7   6     2459.53     2396.99     69.03 o 
  -2  -7   6      217.93      207.16     10.65 o 
  -1  -7   6        7.03        4.37      3.06 o 
   0  -7   6     3455.29     3419.30     94.03 o 
   1  -7   6     2998.78     2940.01    116.98 o 
   2  -7   6      438.78      431.87     24.11 o 
   3  -7   6       88.06       80.94      9.22 o 
   4  -7   6       10.85        4.61      4.61 o 
   5  -7   6       16.78       10.76      5.63 o 
   6  -7   6      213.45      231.62     17.42 o 
  -9  -6   6      126.70      143.96     14.86 o 
  -8  -6   6      171.60      163.46     15.37 o 
  -7  -6   6        6.79        5.63      3.62 o 
  -6  -6   6      352.49      355.54     27.18 o 
  -5  -6   6       84.11       89.83     10.25 o 
  -4  -6   6      184.87      168.63      9.76 o 
  -3  -6   6      319.62      332.61     14.13 o 
  -2  -6   6      752.18      706.89     23.94 o 
  -1  -6   6      186.96      192.70      9.56 o 
   0  -6   6     1668.32     1567.62     45.55 o 
   1  -6   6      494.86      485.61     35.15 o 
   2  -6   6     2332.06     2344.04     94.53 o 
   3  -6   6       20.10       18.95      5.63 o 
   4  -6   6       53.37       61.98      8.20 o 
   5  -6   6      124.52      102.27      7.58 o 
   6  -6   6        1.83        6.73      3.57 o 
   7  -6   6      165.76      168.64     11.01 o 
  -9  -5   6      355.25      336.30     23.07 o 
  -8  -5   6        0.65       -4.61      4.61 o 
  -7  -5   6      396.94      406.20     21.02 o 
  -6  -5   6      134.35      143.73     13.83 o 
  -5  -5   6       95.96       84.00     18.70 o 
  -4  -5   6        1.89       13.26     15.36 o 
  -3  -5   6     1503.35     1524.86     44.99 o 
  -2  -5   6        1.10        0.61      1.97 o 
  -1  -5   6      104.56       98.91      6.49 o 
   0  -5   6      305.80      296.96     11.78 o 
   1  -5   6      371.42      369.13     15.39 o 
   2  -5   6       74.45       77.23      5.54 o 
   3  -5   6       82.59       79.27      7.43 o 
   4  -5   6       31.54       37.04      4.88 o 
   5  -5   6       60.25       71.22      6.52 o 
   6  -5   6       46.46       37.89      6.40 o 
   7  -5   6      140.25      127.19      9.76 o 
   8  -5   6      287.40      292.75     15.32 o 
 -10  -4   6      308.79      322.41     23.07 o 
  -9  -4   6        4.74        1.02      5.12 o 
  -8  -4   6        2.90        3.58      4.61 o 
  -7  -4   6      655.06      581.52     30.80 o 
  -6  -4   6       58.21       51.22      8.20 o 
  -5  -4   6        6.64       13.73      4.61 o 
  -4  -4   6       39.00       42.71      4.88 o 
  -3  -4   6      787.88      743.43     24.35 o 
  -2  -4   6      238.26      250.98     11.05 o 
  -1  -4   6      552.43      515.76     17.61 o 
   0  -4   6     1941.21     1879.37     43.06 o 
   1  -4   6       30.33       25.06      2.45 o 
   2  -4   6      704.82      718.35     18.24 o 
   3  -4   6      561.71      562.40     24.38 o 
   4  -4   6      567.94      576.54     20.50 o 
   5  -4   6        2.96        4.97      2.94 o 
   6  -4   6       90.45       87.26      9.73 o 
   7  -4   6        0.14       -1.79      3.62 o 
   8  -4   6        7.01        5.76      5.38 o 
 -10  -3   6       91.86       81.45     11.78 o 
  -9  -3   6       37.89       42.51      8.71 o 
  -8  -3   6        3.55        1.54      3.58 o 
  -7  -3   6      449.87      392.39     23.59 o 
  -6  -3   6        2.90        1.30      3.07 o 
  -5  -3   6      143.18      122.73      7.58 o 
  -4  -3   6    14227.17    14139.04    520.73 o 
  -3  -3   6     5299.76     5074.17    135.98 o 
  -2  -3   6      197.07      201.50      8.93 o 
  -1  -3   6     1061.45     1023.85     35.50 o 
   0  -3   6     1206.71     1148.10     36.78 o 
   1  -3   6        4.20        7.02      3.83 o 
   2  -3   6       28.43       34.66      2.86 o 
   3  -3   6      877.40      890.48     28.35 o 
   4  -3   6       30.51       29.97      4.35 o 
   5  -3   6      129.67      148.72      9.74 o 
   6  -3   6      180.96      169.07     10.13 o 
   7  -3   6      236.31      230.90     12.81 o 
   8  -3   6      206.46      247.23     14.08 o 
   9  -3   6       73.07       72.19      8.46 o 
  -9  -2   6       49.38       61.98      9.73 o 
  -8  -2   6       40.83       52.76      9.22 o 
  -7  -2   6      193.88      171.68     14.35 o 
  -6  -2   6      144.70      150.91      8.97 o 
  -5  -2   6      703.90      716.79     18.52 o 
  -4  -2   6      175.37      191.16      7.74 o 
  -3  -2   6      483.75      465.23     12.56 o 
  -2  -2   6      365.29      392.59     22.83 o 
  -1  -2   6       34.98       32.11      3.83 o 
   0  -2   6     3934.40     4022.40     88.64 o 
   1  -2   6      529.21      558.98     14.52 o 
   2  -2   6     4521.05     4524.32     99.65 o 
   3  -2   6     4735.23     4819.54    106.08 o 
   4  -2   6     1748.98     1762.36     77.64 o 
   5  -2   6     5830.02     5670.76    156.65 o 
   6  -2   6       90.03       85.86      7.22 o 
   7  -2   6       63.75       45.87      6.16 o 
   8  -2   6        7.96        1.07      4.35 o 
   9  -2   6       15.90       18.93      5.76 o 
  -9  -1   6       66.99       74.79     10.76 o 
  -8  -1   6       34.92       29.19      4.67 o 
  -7  -1   6      414.38      396.66     17.95 o 
  -6  -1   6      717.78      739.18     27.99 o 
  -5  -1   6      984.19     1010.29     31.01 o 
  -4  -1   6     1725.41     1724.52     39.80 o 
  -3  -1   6     1303.12     1430.14     33.40 o 
  -2  -1   6     2534.98     2728.12     61.14 o 
  -1  -1   6     7307.35     7554.80    202.10 o 
   0  -1   6        2.34        3.04      1.26 o 
   1  -1   6        6.95       11.75      1.86 o 
   2  -1   6      222.17      208.92      7.19 o 
   3  -1   6      447.45      465.59     13.04 o 
   4  -1   6        0.30        9.62     10.50 o 
   5  -1   6       82.12       70.82      6.33 o 
   6  -1   6       14.87       11.39      3.79 o 
   7  -1   6       95.91      117.24      8.87 o 
   8  -1   6       61.08       63.19      7.37 o 
   9  -1   6        5.01        2.54      4.52 o 
  -9   0   6      180.94      211.62     15.37 o 
  -8   0   6     1047.46     1054.24     34.30 o 
  -7   0   6     1011.00     1058.95     33.74 o 
  -6   0   6       47.53       40.70      4.54 o 
  -5   0   6      207.20      203.96      9.24 o 
  -4   0   6      300.87      300.68     11.58 o 
  -3   0   6      589.70      595.73     15.20 o 
  -2   0   6      554.10      552.74     14.35 o 
  -1   0   6      216.87      196.26     21.06 o 
   0   0   6      850.30      871.41     26.39 o 
   1   0   6     1103.42     1176.85     32.16 o 
   2   0   6      726.38      690.53     17.77 o 
   3   0   6       92.10       85.94      4.37 o 
   4   0   6      208.60      193.90      7.01 o 
   5   0   6      470.77      444.66     17.21 o 
   6   0   6        2.53       -3.26      2.17 o 
   7   0   6      123.71      133.08      9.04 o 
   8   0   6      481.02      519.66     37.19 o 
   9   0   6       22.89       31.41      6.33 o 
  -9   1   6       42.25       37.90      7.17 o 
  -8   1   6      594.28      546.28     20.64 o 
  -7   1   6      301.63      306.52     13.28 o 
  -6   1   6       81.99       78.77      7.43 o 
  -5   1   6     3078.15     3043.60     85.43 o 
  -4   1   6     2728.36     2675.72     90.46 o 
  -3   1   6        2.05        8.09      3.84 o 
  -2   1   6     8169.87     7941.87    172.12 o 
  -1   1   6     5366.60     5228.26    154.39 o 
   0   1   6      487.33      517.63     16.49 o 
   1   1   6     1806.76     1803.77     41.39 o 
   2   1   6     1057.33     1119.86     26.81 o 
   3   1   6      151.15      160.63      5.93 o 
   4   1   6     1293.86     1244.35     31.60 o 
   5   1   6      164.68      157.29      8.87 o 
   6   1   6       13.47        9.22      3.26 o 
   7   1   6        0.66        3.70      3.20 o 
   8   1   6       16.43       17.03      4.88 o 
   9   1   6       28.56       34.56      8.96 o 
  10   1   6      151.39      148.37     16.40 o 
  -9   2   6        1.47       -4.61      4.61 o 
  -8   2   6      172.48      182.93     13.83 o 
  -7   2   6     1502.16     1487.84     45.84 o 
  -6   2   6       47.25       41.18      4.80 o 
  -5   2   6      127.46      128.81      7.51 o 
  -4   2   6        8.74        7.72      3.59 o 
  -3   2   6      502.27      513.09     17.32 o 
  -2   2   6     3471.44     3584.54     98.25 o 
  -1   2   6    10157.25    10301.47    222.69 o 
   0   2   6      124.57      159.29      5.65 o 
   1   2   6       66.93       94.71      6.92 o 
   2   2   6      884.63      816.18     20.34 o 
   3   2   6      561.95      570.88     15.23 o 
   4   2   6      185.13      186.97      6.84 o 
   5   2   6      580.79      624.96     24.48 o 
   6   2   6      352.53      343.64     14.81 o 
   7   2   6     1060.43     1026.31     34.28 o 
   8   2   6       29.49       27.66      5.43 o 
   9   2   6        0.02       -2.30      3.62 o 
  10   2   6       94.48      127.31     10.79 o 
  -9   3   6       12.01        9.22      6.15 o 
  -8   3   6       18.96       16.90      5.63 o 
  -7   3   6       82.79       77.62      7.43 o 
  -6   3   6       16.40       26.71     10.50 o 
  -5   3   6      349.85      353.41     14.38 o 
  -4   3   6      772.21      779.39     25.36 o 
  -3   3   6       17.34       12.38      2.54 o 
  -2   3   6     1342.74     1360.73     39.73 o 
  -1   3   6        1.95        4.35      1.81 o 
   0   3   6     2613.74     2643.36     59.13 o 
   1   3   6      582.39      588.05     21.01 o 
   2   3   6       41.60       46.93      3.05 o 
   3   3   6      285.86      313.76     12.36 o 
   4   3   6      296.85      349.03     10.83 o 
   5   3   6     1518.05     1500.08     35.93 o 
   6   3   6      390.50      380.57     24.11 o 
   7   3   6     3990.51     3970.57    119.17 o 
   8   3   6       46.13       48.67      6.49 o 
   9   3   6        4.63        3.59      3.93 o 
  10   3   6      172.52      182.98     15.63 o 
  -9   4   6        0.24        3.58      6.15 o 
  -8   4   6       18.98       28.17      6.66 o 
  -7   4   6        8.71        6.66      4.61 o 
  -6   4   6        0.39       -5.06      7.68 o 
  -5   4   6      844.30      821.61     27.38 o 
  -4   4   6      883.22      888.40     28.48 o 
  -3   4   6     1095.70     1055.18     32.55 o 
  -2   4   6     2692.09     2566.47     71.67 o 
  -1   4   6       36.83       30.01      2.24 o 
   0   4   6        0.88        1.23      1.05 o 
   1   4   6      955.89     1082.52     30.80 o 
   2   4   6      295.21      309.88      9.67 o 
   3   4   6     1103.21     1096.64     38.84 o 
   4   4   6        6.03        3.43      1.86 o 
   5   4   6      227.45      240.70      8.63 o 
   6   4   6      271.88      247.31      8.96 o 
   7   4   6      493.56      475.00     19.50 o 
   8   4   6       20.21       15.51      4.43 o 
   9   4   6        4.11       -1.35      3.43 o 
  10   4   6       51.47       43.80      7.42 o 
  -8   5   6      129.55      105.54     11.27 o 
  -7   5   6      123.76      144.99     12.30 o 
  -6   5   6      651.63      621.43     44.14 o 
  -5   5   6     1778.60     1734.98     52.09 o 
  -4   5   6      141.61      143.46      8.24 o 
  -3   5   6      232.47      212.67      9.71 o 
  -2   5   6       41.96       38.20      3.94 o 
  -1   5   6      646.71      651.82     21.25 o 
   0   5   6     2119.91     2204.63     50.20 o 
   1   5   6     2433.77     2427.84     75.98 o 
   2   5   6      176.01      189.29      7.15 o 
   3   5   6      403.88      376.17     12.11 o 
   4   5   6       45.34       50.88      3.70 o 
   5   5   6        5.93        8.22      2.06 o 
   6   5   6        2.44        4.79      2.22 o 
   7   5   6       37.97       29.59      5.24 o 
   8   5   6      155.49      137.29      9.56 o 
   9   5   6       31.83       24.51      5.76 o 
  10   5   6       28.03       32.78      9.73 o 
  -8   6   6        2.62       -1.54      5.12 o 
  -7   6   6       21.10       22.02      6.66 o 
  -6   6   6     1651.65     1645.15     71.04 o 
  -5   6   6     3065.72     3185.70     90.90 o 
  -4   6   6       32.05       37.26      5.89 o 
  -3   6   6     1780.49     1687.03     49.58 o 
  -2   6   6     2844.64     2614.31     73.60 o 
  -1   6   6        6.53        4.87      2.17 o 
   0   6   6      297.08      308.14     11.35 o 
   1   6   6     5947.18     6032.70    132.68 o 
   2   6   6       43.71       42.45      3.54 o 
   3   6   6     1806.62     1784.14     42.35 o 
   4   6   6       67.37       66.66      8.22 o 
   5   6   6      429.32      396.85     12.79 o 
   6   6   6      314.78      289.05     10.47 o 
   7   6   6      508.11      506.63     17.96 o 
   8   6   6        7.68        4.27      3.79 o 
   9   6   6      178.11      170.13     11.74 o 
  10   6   6       34.78       33.07      6.49 o 
  -7   7   6      103.91      102.46     11.27 o 
  -6   7   6        3.70        2.05      4.61 o 
  -5   7   6        1.60        1.59      3.20 o 
  -4   7   6        0.33       -1.42      2.33 o 
  -3   7   6      131.43      114.78      7.00 o 
  -2   7   6        9.34       15.37      4.61 o 
  -1   7   6       23.50       30.11      5.12 o 
   0   7   6     1708.57     1662.59     49.17 o 
   1   7   6     5534.00     5515.29    122.01 o 
   2   7   6      232.46      270.73      9.84 o 
   3   7   6     8790.77     8233.63    240.90 o 
   4   7   6      830.45      763.39     33.21 o 
   5   7   6      110.01      112.95      7.66 o 
   6   7   6     3288.24     3164.87     73.40 o 
   7   7   6      146.92      131.82      7.05 o 
   8   7   6        1.99        6.33      6.40 o 
   9   7   6      118.97      107.54     10.76 o 
  10   7   6       53.03       65.32      8.51 o 
  -6   8   6      976.04      962.40     45.71 o 
  -5   8   6      139.36      152.17     13.32 o 
  -4   8   6       34.09       31.36      4.67 o 
  -3   8   6      777.02      767.11     25.77 o 
  -2   8   6       85.42       85.04      6.33 o 
  -1   8   6        0.31       -0.26      1.81 o 
   0   8   6        2.03        6.66      2.56 o 
   1   8   6      258.53      237.61      8.68 o 
   2   8   6      467.20      472.71     14.59 o 
   3   8   6      232.27      219.10      8.82 o 
   4   8   6       18.75       12.47      2.98 o 
   5   8   6        5.38        4.38      2.43 o 
   6   8   6       13.66       13.22      2.92 o 
   7   8   6      195.28      198.89      8.88 o 
   8   8   6      307.47      314.77     11.99 o 
   9   8   6     1196.97     1314.18     44.74 o 
  -6   9   6      305.63      317.79     21.02 o 
  -5   9   6      150.68      160.37     13.83 o 
  -4   9   6      138.92      128.89     13.83 o 
  -3   9   6       10.56       14.84      3.79 o 
  -2   9   6        1.51       -0.77      3.33 o 
  -1   9   6        0.53        0.26      2.08 o 
   0   9   6     1595.50     1654.15     74.68 o 
   1   9   6        4.26        6.39      4.61 o 
   2   9   6      274.76      302.34     10.86 o 
   3   9   6      689.01      696.02     20.04 o 
   4   9   6       84.35       75.18      8.06 o 
   5   9   6        1.88       -0.49      1.96 o 
   6   9   6      812.10      780.42     26.13 o 
   7   9   6       23.36       28.50      4.07 o 
   8   9   6        6.69        6.75      3.32 o 
   9   9   6       16.13        3.07      4.35 o 
  -5  10   6        0.27        2.05      4.61 o 
  -4  10   6      930.26      884.75     43.13 o 
  -3  10   6     4625.79     4583.36    155.74 o 
  -2  10   6     1012.46     1047.57     34.33 o 
  -1  10   6     1465.00     1507.74     46.36 o 
   0  10   6       19.16       25.07      4.52 o 
   1  10   6       51.04       46.98      5.76 o 
   2  10   6       27.57       30.09      3.70 o 
   3  10   6       12.09       10.99      3.19 o 
   4  10   6       62.96       55.16      4.85 o 
   5  10   6       13.05        7.45      2.71 o 
   6  10   6      194.33      186.23     18.53 o 
   7  10   6        1.07        1.22      2.84 o 
   8  10   6      200.24      197.59      9.75 o 
  -4  11   6       28.18       33.29      7.68 o 
  -3  11   6      103.78      103.55      8.31 o 
  -2  11   6      170.62      197.68     11.41 o 
  -1  11   6        1.14       -2.56      4.35 o 
   0  11   6      277.33      262.30     30.24 o 
   1  11   6       64.72       70.24      7.50 o 
   2  11   6       21.17       12.72      4.17 o 
   3  11   6      621.02      617.38     19.30 o 
   4  11   6        0.03        8.29      3.42 o 
   5  11   6     3328.32     3282.46     91.96 o 
   6  11   6     1003.60      939.28     62.14 o 
   7  11   6        0.05       -3.65      2.43 o 
   8  11   6        0.73       -0.40      3.23 o 
  -2  12   6       42.44       32.27      5.60 o 
  -1  12   6      486.47      496.39     20.47 o 
   0  12   6      664.54      682.06     26.06 o 
   1  12   6        2.63       -1.45      3.06 o 
   2  12   6      454.11      485.50     34.87 o 
   3  12   6      194.95      187.77     12.81 o 
   4  12   6       36.57       36.66      4.85 o 
   5  12   6      680.48      710.94     34.38 o 
   6  12   6       38.64       37.51      5.17 o 
   0  13   6      170.48      162.26     11.37 o 
   1  13   6        0.98       -0.03      3.57 o 
   2  13   6       11.92        8.27      7.43 o 
   3  13   6      108.79      100.83      9.19 o 
   4  13   6        7.50        8.00      4.54 o 
   5  13   6      208.44      214.03     12.10 o 
  -4 -11   7        2.43        0.41      4.26 o 
  -3 -11   7       51.66       45.07      7.37 o 
  -2 -11   7      188.79      190.61     18.45 o 
  -1 -11   7        0.04       -7.17      5.63 o 
   0 -11   7      104.24       92.21     13.32 o 
  -6 -10   7        3.67        3.24      4.43 o 
  -5 -10   7       75.24       99.26      9.84 o 
  -4 -10   7        2.73       -1.39      3.69 o 
  -3 -10   7       78.78       79.37      8.46 o 
  -2 -10   7      323.27      329.08     16.05 o 
  -1 -10   7       24.15       18.44      7.68 o 
   0 -10   7      625.12      619.78     35.40 o 
   1 -10   7        1.72        3.58      5.63 o 
   2 -10   7      119.01      136.27     14.86 o 
  -7  -9   7       68.11       77.57      9.19 o 
  -6  -9   7      778.82      838.09     31.84 o 
  -5  -9   7      219.17      240.86     14.23 o 
  -4  -9   7      222.45      213.68     12.91 o 
  -3  -9   7      392.37      403.08     18.09 o 
  -2  -9   7       64.17       56.30      6.92 o 
  -1  -9   7      141.43      146.23      9.76 o 
   0  -9   7       59.42       72.74     10.76 o 
   1  -9   7      224.91      224.98     17.94 o 
   2  -9   7        1.57       -3.58      4.10 o 
   3  -9   7        4.25       -2.56      4.61 o 
   4  -9   7        1.27       -0.51      5.63 o 
  -8  -8   7        5.48        3.07      5.63 o 
  -7  -8   7      449.90      484.54     21.83 o 
  -6  -8   7     2129.73     2281.56     69.17 o 
  -5  -8   7      237.48      232.44     13.64 o 
  -4  -8   7      163.00      147.94     16.40 o 
  -3  -8   7     1251.43     1132.92     38.57 o 
  -2  -8   7      118.37      117.81      8.60 o 
  -1  -8   7        7.52        7.17      3.62 o 
   0  -8   7      124.81      111.18     11.78 o 
   1  -8   7        9.68        8.19      5.12 o 
   2  -8   7      250.62      253.19     18.45 o 
   3  -8   7      180.14      166.02     14.86 o 
   4  -8   7       31.76       29.19      7.68 o 
   5  -8   7      228.38      258.79     18.96 o 
  -8  -7   7       98.86      108.60     14.34 o 
  -7  -7   7      168.97      153.32     11.21 o 
  -6  -7   7      555.35      592.12     56.18 o 
  -5  -7   7        2.01        1.95      4.10 o 
  -4  -7   7      323.25      349.88     16.27 o 
  -3  -7   7        7.66       11.07      3.79 o 
  -2  -7   7      113.71      116.36      8.31 o 
  -1  -7   7       22.11       31.23      4.67 o 
   0  -7   7      968.67      947.19     30.66 o 
   1  -7   7        2.68       11.78      5.12 o 
   2  -7   7     1547.59     1504.53     64.85 o 
   3  -7   7     1348.52     1381.93     60.69 o 
   4  -7   7       52.57       58.39      8.71 o 
   5  -7   7        2.67        6.15      5.12 o 
   6  -7   7        1.24        3.58      5.12 o 
  -9  -6   7      151.05      158.83     16.40 o 
  -8  -6   7       43.76       37.90      9.22 o 
  -7  -6   7      217.81      231.13     18.45 o 
  -6  -6   7      782.28      748.29     27.39 o 
  -5  -6   7       37.33       37.43      5.89 o 
  -4  -6   7     2386.36     2356.81    129.88 o 
  -3  -6   7      515.23      477.98     18.82 o 
  -2  -6   7       56.29       49.31      6.15 o 
  -1  -6   7        5.06        2.05      2.56 o 
   0  -6   7      383.36      374.41     15.02 o 
   1  -6   7       45.24       48.15      7.68 o 
   2  -6   7      163.30      165.51     13.32 o 
   3  -6   7      220.89      234.22     16.40 o 
   4  -6   7       72.19       61.47      9.22 o 
   5  -6   7        1.69        3.07      4.61 o 
   6  -6   7       31.34       36.36      7.68 o 
  -9  -5   7      222.70      230.60     19.47 o 
  -8  -5   7       36.58       32.27      8.71 o 
  -7  -5   7        0.99        3.58      5.12 o 
  -6  -5   7       25.98       24.85      4.67 o 
  -5  -5   7       32.77       35.94      5.63 o 
  -4  -5   7      137.57      155.67      9.40 o 
  -3  -5   7       45.76       36.57      4.88 o 
  -2  -5   7      111.46      102.83      7.14 o 
  -1  -5   7     2015.90     1934.31     56.53 o 
   0  -5   7      188.67      180.13      8.87 o 
   1  -5   7      388.26      372.17     13.93 o 
   2  -5   7       71.74       78.38      9.22 o 
   3  -5   7      694.76      730.55     34.91 o 
   4  -5   7       19.41       13.62      3.57 o 
   5  -5   7      183.89      196.30     10.85 o 
   6  -5   7      144.16      154.49     10.07 o 
   7  -5   7        4.58        6.66      4.35 o 
  -9  -4   7       96.36       91.70     12.81 o 
  -8  -4   7       36.36       34.83      8.20 o 
  -7  -4   7      991.76      921.17     44.70 o 
  -6  -4   7      166.01      155.78     13.84 o 
  -5  -4   7      136.88      197.27     15.37 o 
  -4  -4   7     3259.75     3210.06    117.19 o 
  -3  -4   7     1214.20     1170.99     36.39 o 
  -2  -4   7       31.83       30.13      4.15 o 
  -1  -4   7     1003.18      916.99     34.72 o 
   0  -4   7      189.22      186.88     19.73 o 
   1  -4   7      200.04      189.19     12.05 o 
   2  -4   7      506.77      508.33     17.77 o 
   3  -4   7        2.71        4.30      2.56 o 
   4  -4   7       14.19       15.32      6.91 o 
   5  -4   7       22.89       16.37      4.15 o 
   6  -4   7       71.34       64.53      6.85 o 
   7  -4   7       98.08      109.98      9.73 o 
   8  -4   7       72.56       81.41      8.51 o 
  -9  -3   7      117.50      127.05     13.83 o 
  -8  -3   7      137.90      126.55     13.83 o 
  -7  -3   7       23.68       23.05      7.17 o 
  -6  -3   7        7.72       13.83      5.63 o 
  -5  -3   7       18.04       28.42      4.15 o 
  -4  -3   7     3109.02     3031.59     84.32 o 
  -3  -3   7      114.22       75.83      8.71 o 
  -2  -3   7     2515.05     2267.50    111.85 o 
  -1  -3   7      220.67      149.18     11.28 o 
   0  -3   7       37.19       33.90      2.71 o 
   1  -3   7      279.91      294.20     12.48 o 
   2  -3   7      563.15      568.12     15.69 o 
   3  -3   7       18.01       17.52      3.43 o 
   4  -3   7     1433.37     1442.90     44.20 o 
   5  -3   7      646.89      642.84     23.39 o 
   6  -3   7       87.20       79.24      8.20 o 
   7  -3   7       10.13        7.87      6.91 o 
   8  -3   7      120.48      126.55     10.12 o 
  -9  -2   7        0.92        4.61      5.63 o 
  -8  -2   7      638.62      634.75     34.89 o 
  -7  -2   7      514.69      501.72     28.73 o 
  -6  -2   7       51.18       55.32      8.71 o 
  -5  -2   7       82.72       80.94      9.73 o 
  -4  -2   7      137.62      148.16      8.00 o 
  -3  -2   7      239.56      240.34      8.05 o 
  -2  -2   7      305.25      298.43     15.64 o 
  -1  -2   7       67.72       75.65      6.44 o 
   0  -2   7      912.09      992.69     30.32 o 
   1  -2   7       27.52       17.53      3.84 o 
   2  -2   7      724.63      742.62     19.16 o 
   3  -2   7       57.66       59.36      5.24 o 
   4  -2   7     5064.54     5021.29    138.74 o 
   5  -2   7     3420.25     3515.26    111.19 o 
   6  -2   7      267.71      274.60     13.95 o 
   7  -2   7       12.54       -0.93      3.79 o 
   8  -2   7        0.42       -0.36      4.15 o 
  -9  -1   7       17.73       11.27      7.17 o 
  -8  -1   7       13.94       13.83      7.17 o 
  -7  -1   7      313.03      330.16     22.04 o 
  -6  -1   7       65.31       58.42      7.43 o 
  -5  -1   7     2248.69     2229.36    130.69 o 
  -4  -1   7     1312.95     1348.65     39.97 o 
  -3  -1   7      166.89      185.83      6.65 o 
  -2  -1   7     2433.96     2267.29    135.73 o 
  -1  -1   7      829.74      984.30     40.11 o 
   0  -1   7     1164.75     1276.50     30.33 o 
   1  -1   7     2537.43     2580.35     58.43 o 
   2  -1   7       15.39       11.52      2.90 o 
   3  -1   7      207.99      216.89      7.69 o 
   4  -1   7       88.58      107.63     10.76 o 
   5  -1   7      287.18      276.54     13.23 o 
   6  -1   7       40.59       40.46      5.61 o 
   7  -1   7       36.91       32.40      5.79 o 
   8  -1   7       20.40       24.53      6.15 o 
   9  -1   7       11.53        7.03      4.52 o 
  -9   0   7      103.43      113.22     13.83 o 
  -8   0   7     2651.37     2877.11     83.04 o 
  -7   0   7      950.25      922.71     30.35 o 
  -6   0   7      288.56      307.86     12.93 o 
  -5   0   7        1.44       -3.13      2.08 o 
  -4   0   7       72.07       62.09      4.73 o 
  -3   0   7        6.52        2.56      1.78 o 
  -2   0   7      272.56      249.77     20.30 o 
  -1   0   7       74.99       83.74      4.29 o 
   0   0   7      804.47      857.73     39.34 o 
   1   0   7       57.63       62.23     10.20 o 
   2   0   7       14.95       17.03      2.38 o 
   3   0   7        2.47        1.52      1.42 o 
   4   0   7     1271.58     1249.61     38.91 o 
   5   0   7        0.60       -3.07      4.61 o 
   6   0   7       12.30        8.88      3.79 o 
   7   0   7      596.12      638.08     24.60 o 
   8   0   7       35.25       41.29      6.69 o 
   9   0   7       87.29      107.06      9.92 o 
  -9   1   7       17.90        6.66      5.63 o 
  -8   1   7     1061.39     1150.25     37.49 o 
  -7   1   7      660.50      641.22     23.09 o 
  -6   1   7        1.26        6.20      5.63 o 
  -5   1   7     3763.69     3871.29    107.80 o 
  -4   1   7      181.37      204.46      9.36 o 
  -3   1   7     1640.05     1644.12     47.95 o 
  -2   1   7     1076.15      994.55     56.67 o 
  -1   1   7     4121.71     4105.77     90.59 o 
   0   1   7     9668.76    10078.75    218.51 o 
   1   1   7     7076.30     7320.52    159.73 o 
   2   1   7        2.66        4.00      1.66 o 
   3   1   7      632.16      638.76     17.12 o 
   4   1   7       91.65       94.77      4.81 o 
   5   1   7       87.18       84.74      6.64 o 
   6   1   7       22.85       20.49      4.35 o 
   7   1   7       15.48       21.13      5.03 o 
   8   1   7       15.53       10.30      4.52 o 
   9   1   7       13.14        6.15      6.66 o 
  -9   2   7       17.95       22.54      6.66 o 
  -8   2   7       49.34       45.24      5.87 o 
  -7   2   7        0.24        2.11      3.20 o 
  -6   2   7      996.81      983.33     32.24 o 
  -5   2   7     1861.94     1966.48     57.95 o 
  -4   2   7      141.23      146.36      7.86 o 
  -3   2   7      186.96      196.14     11.28 o 
  -2   2   7      596.71      573.02     19.37 o 
  -1   2   7     2042.42     2110.72     50.62 o 
   0   2   7     5793.49     5950.26    130.25 o 
   1   2   7     3861.77     3983.24    109.16 o 
   2   2   7      474.14      505.06     13.97 o 
   3   2   7      648.50      634.52     16.92 o 
   4   2   7     2204.37     2207.07     51.01 o 
   5   2   7        0.03       -0.55      2.33 o 
   6   2   7     1005.66      947.95     31.88 o 
   7   2   7     1075.38     1122.10     37.51 o 
   8   2   7       15.42       15.18      4.88 o 
   9   2   7       76.85       74.90      8.46 o 
  -9   3   7      491.52      555.90     30.26 o 
  -8   3   7      327.35      352.68     21.02 o 
  -7   3   7        5.04        4.18      3.31 o 
  -6   3   7        4.25        0.45      2.94 o 
  -5   3   7      384.42      425.82     16.72 o 
  -4   3   7       18.00       14.24      3.20 o 
  -3   3   7        4.18        3.46      2.08 o 
  -2   3   7       62.06       86.06      6.15 o 
  -1   3   7     1351.76     1452.01     33.85 o 
   0   3   7        8.45        5.81      1.46 o 
   1   3   7     1724.04     1673.44     42.01 o 
   2   3   7      117.17      112.55      5.05 o 
   3   3   7     2413.56     2352.03     53.79 o 
   4   3   7      826.54      790.48     29.81 o 
   5   3   7        4.74        6.99      2.25 o 
   6   3   7     2293.11     2332.34     69.07 o 
   7   3   7      911.34      873.24     30.93 o 
   8   3   7       56.64       49.64      6.63 o 
   9   3   7       70.49       58.73      7.58 o 
  10   3   7       55.37       75.26      9.03 o 
  -8   4   7      139.82      152.16     13.32 o 
  -7   4   7       66.95       65.98      7.00 o 
  -6   4   7      138.59      119.15      8.61 o 
  -5   4   7     1223.68     1273.13     39.96 o 
  -4   4   7      391.34      367.64     14.89 o 
  -3   4   7     2921.26     2841.93     80.06 o 
  -2   4   7     4227.68     4045.57    111.14 o 
  -1   4   7     2678.94     2582.64     87.86 o 
   0   4   7      866.03      820.90     20.47 o 
   1   4   7      316.43      306.10     12.27 o 
   2   4   7      440.91      457.11     13.14 o 
   3   4   7      997.87     1028.01     26.98 o 
   4   4   7     1006.24      985.16     30.71 o 
   5   4   7       67.21       66.34      4.61 o 
   6   4   7       58.53       51.63      4.56 o 
   7   4   7        0.81        0.00      5.12 o 
   8   4   7       33.05       30.37      6.15 o 
   9   4   7       19.55       21.43      5.60 o 
  10   4   7        8.15        2.51      5.24 o 
  -8   5   7      107.62      133.19     13.32 o 
  -7   5   7        4.14        3.07      4.61 o 
  -6   5   7     1556.27     1573.35     49.09 o 
  -5   5   7     2578.21     2651.40     76.70 o 
  -4   5   7        2.08       13.76     12.29 o 
  -3   5   7      355.59      426.47     57.95 o 
  -2   5   7      851.81      731.13     23.98 o 
  -1   5   7      287.68      265.62     13.59 o 
   0   5   7      101.10      122.92      7.38 o 
   1   5   7       91.51       98.32      6.03 o 
   2   5   7       28.40       30.12      4.01 o 
   3   5   7      142.00      162.83      6.91 o 
   4   5   7      495.61      504.95     14.96 o 
   5   5   7      404.85      405.59     12.83 o 
   6   5   7     2053.97     2024.87     48.42 o 
   7   5   7      551.00      549.48     21.99 o 
   8   5   7      114.41      106.36      9.11 o 
   9   5   7      103.70       91.19     13.83 o 
  -7   6   7       28.90       25.61      7.17 o 
  -6   6   7       31.16       37.88      5.66 o 
  -5   6   7      416.48      403.74     17.95 o 
  -4   6   7      307.54      329.65     14.23 o 
  -3   6   7     2745.71     2733.10     77.71 o 
  -2   6   7      158.56      143.16      7.95 o 
  -1   6   7      264.35      269.54     11.60 o 
   0   6   7      225.20      212.97     10.13 o 
   1   6   7      143.17      149.02      6.45 o 
   2   6   7     4308.80     4505.46    124.82 o 
   3   6   7     5326.59     5325.63    118.58 o 
   4   6   7      753.41      697.67     20.90 o 
   5   6   7      189.83      188.23     10.54 o 
   6   6   7       33.37       34.47      3.95 o 
   7   6   7        0.10       -2.12      2.24 o 
   8   6   7      139.67      125.58     10.21 o 
   9   6   7      232.78      225.86     13.78 o 
  -7   7   7      336.09      332.68     21.53 o 
  -6   7   7      352.89      375.78     22.56 o 
  -5   7   7       31.66       24.90      4.80 o 
  -4   7   7       29.96       28.17      4.67 o 
  -3   7   7      381.32      378.38     15.38 o 
  -2   7   7      122.63       99.33      6.70 o 
  -1   7   7       18.26       20.29      5.12 o 
   0   7   7      768.88      783.07     26.12 o 
   1   7   7        0.60       -0.51      1.77 o 
   2   7   7     2254.69     2303.82     53.93 o 
   3   7   7     4358.74     4267.35     96.18 o 
   4   7   7       29.92       36.23      5.64 o 
   5   7   7       38.48       32.26      3.90 o 
   6   7   7       45.26       36.35      4.16 o 
   7   7   7       39.80       30.81      4.21 o 
   8   7   7        4.24        4.77      4.15 o 
   9   7   7      308.77      356.68     18.31 o 
  -6   8   7      129.71      123.47     12.30 o 
  -5   8   7        0.53        1.28      3.26 o 
  -4   8   7      374.24      335.67     15.02 o 
  -3   8   7       11.92       11.40      3.43 o 
  -2   8   7        1.48        0.26      4.61 o 
  -1   8   7      328.63      310.23     13.59 o 
   0   8   7      475.14      490.75     18.66 o 
   1   8   7       58.60       55.25      8.45 o 
   2   8   7      159.39      173.82     10.72 o 
   3   8   7       40.04       43.32      4.30 o 
   4   8   7       11.16        7.53      2.74 o 
   5   8   7      127.58      123.18     13.23 o 
   6   8   7        9.02        4.18      2.48 o 
   7   8   7       21.59       26.60      3.75 o 
   8   8   7      164.88      151.50     17.68 o 
   9   8   7      219.88      251.07     15.24 o 
  -5   9   7       41.13       36.88      7.17 o 
  -4   9   7       72.40       83.42      7.73 o 
  -3   9   7      712.66      680.36     24.50 o 
  -2   9   7       13.25        7.55      3.43 o 
  -1   9   7      133.41      149.09      9.23 o 
   0   9   7       88.50       82.68     14.09 o 
   1   9   7       91.69      103.61     19.72 o 
   2   9   7     1322.77     1443.65     72.54 o 
   3   9   7      639.11      645.79     29.61 o 
   4   9   7       85.27       69.23      5.20 o 
   5   9   7      189.12      159.17     12.73 o 
   6   9   7       31.65       31.15      4.16 o 
   7   9   7      153.66      146.82      8.51 o 
   8   9   7      220.43      216.11     10.10 o 
  -4  10   7       13.49       52.24      8.71 o 
  -3  10   7      702.04      672.64     25.03 o 
  -2  10   7     1485.85     1494.12     46.56 o 
  -1  10   7     4614.46     4626.43    129.36 o 
   0  10   7       72.45       69.62      7.06 o 
   1  10   7       13.83       10.24      3.69 o 
   2  10   7      340.51      386.15     17.22 o 
   3  10   7        1.33       -0.29      2.22 o 
   4  10   7       14.19       14.80      3.40 o 
   5  10   7      312.11      326.48     14.29 o 
   6  10   7       94.79       83.83      9.94 o 
   7  10   7       41.90       35.14      4.82 o 
   8  10   7       47.97       49.52      5.72 o 
  -3  11   7       48.67       43.43      5.90 o 
  -2  11   7       31.15       32.57      5.43 o 
  -1  11   7      284.16      284.67     14.29 o 
   0  11   7       64.57       66.76      7.06 o 
   1  11   7      115.15      108.11     10.76 o 
   2  11   7      954.32     1031.78     36.05 o 
   3  11   7       76.05       66.58      7.48 o 
   4  11   7      365.41      376.60     15.40 o 
   5  11   7     3104.41     3111.59     87.69 o 
   6  11   7      160.14      156.05     19.13 o 
   7  11   7      279.74      267.27     22.53 o 
  -1  12   7      132.79      144.89     10.32 o 
   0  12   7       49.32       43.22      6.33 o 
   1  12   7     1092.02     1253.13     52.40 o 
   2  12   7     1228.35     1342.08     77.86 o 
   3  12   7        3.24        1.38      3.88 o 
   4  12   7      601.34      549.22     57.97 o 
   5  12   7       51.63       42.04      7.11 o 
   6  12   7       18.00       14.72      4.16 o 
   1  13   7      393.10      425.69     22.30 o 
   2  13   7      158.17      146.86     18.70 o 
   3  13   7        1.89       -0.16      3.79 o 
   4  13   7       56.27       55.73      7.48 o 
  -5 -10   8       34.12       25.26      8.71 o 
  -4 -10   8      110.56       91.08      9.60 o 
  -3 -10   8      163.24      166.27     25.11 o 
  -2 -10   8        0.28        1.84      5.38 o 
  -1 -10   8      112.33       81.97     12.81 o 
   0 -10   8      405.26      395.30     27.17 o 
   1 -10   8        0.60        1.02      6.15 o 
  -6  -9   8      435.26      443.04     21.75 o 
  -5  -9   8       40.72       46.25     11.01 o 
  -4  -9   8      473.14      501.51     36.41 o 
  -3  -9   8       97.39       96.68     10.25 o 
  -2  -9   8      121.38      110.99      9.40 o 
  -1  -9   8       97.14      103.99     13.32 o 
   0  -9   8       43.31       34.83      8.71 o 
   1  -9   8       16.11        7.17      6.15 o 
   2  -9   8        2.18        2.56      5.63 o 
   3  -9   8        0.39        3.07      5.63 o 
  -7  -8   8      137.84      134.23     15.37 o 
  -6  -8   8      108.68      115.80     11.27 o 
  -5  -8   8      308.15      280.60     25.37 o 
  -4  -8   8      218.13      204.29     12.81 o 
  -3  -8   8        5.12        5.12      3.98 o 
  -2  -8   8      678.73      631.98     24.24 o 
  -1  -8   8      806.25      762.04     27.36 o 
   0  -8   8       75.07       65.06     10.25 o 
   1  -8   8      482.12      507.24     29.23 o 
   2  -8   8     1238.06     1167.30     53.97 o 
   3  -8   8       57.73       65.56      9.73 o 
   4  -8   8       49.32       57.88      9.73 o 
  -8  -7   8        4.59       16.90      7.68 o 
  -7  -7   8       12.56        3.59      5.63 o 
  -6  -7   8       52.58       62.01      8.31 o 
  -5  -7   8        6.69        2.56      6.15 o 
  -4  -7   8      603.80      591.47     23.51 o 
  -3  -7   8        8.80        7.51      3.79 o 
  -2  -7   8       20.54       16.77      4.30 o 
  -1  -7   8       56.31       50.71      5.90 o 
   0  -7   8      212.47      183.98     15.89 o 
   1  -7   8     1329.07     1306.34     58.63 o 
   2  -7   8     1669.18     1766.23     75.67 o 
   3  -7   8        0.19        6.15      5.12 o 
   4  -7   8       86.57       86.57     10.76 o 
   5  -7   8       18.23       26.12      7.68 o 
  -8  -6   8      433.51      426.61     28.20 o 
  -7  -6   8      457.54      461.03     28.72 o 
  -6  -6   8      159.16      130.66     13.83 o 
  -5  -6   8      341.01      336.76     16.42 o 
  -4  -6   8      253.45      232.86     13.58 o 
  -3  -6   8      119.11      104.56      7.95 o 
  -2  -6   8      950.52      841.39     37.77 o 
  -1  -6   8      293.66      282.68     17.17 o 
   0  -6   8       42.84       49.33      5.24 o 
   1  -6   8       18.36       16.90      5.63 o 
   2  -6   8      206.53      230.10     16.40 o 
   3  -6   8        9.11       12.80      5.63 o 
   4  -6   8       94.85       87.60     10.25 o 
   5  -6   8       15.68       10.76      5.63 o 
   6  -6   8        2.66       -4.10      4.61 o 
  -8  -5   8       10.43        7.17      6.15 o 
  -7  -5   8       65.54       55.83     10.24 o 
  -6  -5   8       26.63       22.02      7.17 o 
  -5  -5   8      300.16      296.72     20.51 o 
  -4  -5   8      188.74      167.22     10.28 o 
  -3  -5   8       30.27       37.55      5.40 o 
  -2  -5   8       35.83       41.12      8.96 o 
  -1  -5   8      140.97      133.79      8.15 o 
   0  -5   8      385.97      346.87     14.13 o 
   1  -5   8      875.33      938.09     42.64 o 
   2  -5   8      867.39      923.07     42.63 o 
   3  -5   8      133.21      138.85     11.78 o 
   4  -5   8       60.86       63.52      8.71 o 
   5  -5   8      126.90      152.67     13.83 o 
   6  -5   8       40.96       49.68      9.22 o 
  -9  -4   8        0.91        2.56      6.15 o 
  -8  -4   8        1.77       -2.05      4.61 o 
  -7  -4   8      132.14      125.52     13.83 o 
  -6  -4   8       48.67       49.69      9.22 o 
  -5  -4   8       44.77       56.86      9.22 o 
  -4  -4   8      276.84      292.81     13.77 o 
  -3  -4   8     1349.88     1213.95     82.61 o 
  -2  -4   8     5447.15     4612.38    317.84 o 
  -1  -4   8      283.65      242.24     27.69 o 
   0  -4   8      206.09      211.48      9.96 o 
   1  -4   8      174.28      156.54      8.71 o 
   2  -4   8       18.22       17.41      5.12 o 
   3  -4   8        1.01       -1.02      4.10 o 
   4  -4   8       18.26       19.71      4.15 o 
   5  -4   8       25.40       25.87      4.71 o 
   6  -4   8       14.09       10.84      4.52 o 
   7  -4   8        0.69        0.00      3.93 o 
  -9  -3   8       76.95       75.30     11.78 o 
  -8  -3   8      573.96      523.25     31.81 o 
  -7  -3   8       64.83       63.01     10.76 o 
  -6  -3   8        6.19        3.59      4.61 o 
  -5  -3   8       79.46       95.28     11.27 o 
  -4  -3   8      323.27      359.00     15.38 o 
  -3  -3   8       24.45        9.52     10.76 o 
  -2  -3   8     3151.98     2626.94    329.31 o 
  -1  -3   8       15.07        8.71      2.90 o 
   0  -3   8        1.75       -0.65      1.97 o 
   1  -3   8     1130.28     1168.11     34.92 o 
   2  -3   8      308.77      327.24     20.00 o 
   3  -3   8      360.55      381.30     15.23 o 
   4  -3   8     3130.50     3141.43     89.62 o 
   5  -3   8      546.28      537.01     21.80 o 
   6  -3   8      294.92      290.80     14.31 o 
   7  -3   8      247.54      230.41     13.19 o 
   8  -3   8       17.30       11.40      5.63 o 
  -9  -2   8       51.25       54.81     11.27 o 
  -8  -2   8       14.87        4.10      6.15 o 
  -7  -2   8       85.15       64.03     10.76 o 
  -6  -2   8      367.82      396.88     25.13 o 
  -5  -2   8      815.32      814.61     40.58 o 
  -4  -2   8       19.94       16.39      6.15 o 
  -3  -2   8      201.49      186.86     14.10 o 
  -2  -2   8     1277.54     1194.48     52.52 o 
  -1  -2   8       34.32       32.79      7.43 o 
   0  -2   8      471.17      474.45     16.32 o 
   1  -2   8      389.87      381.55     20.53 o 
   2  -2   8      112.23      131.79      5.90 o 
   3  -2   8       61.34       62.64      5.63 o 
   4  -2   8     2340.77     2352.07     68.61 o 
   5  -2   8       22.80       17.52      5.12 o 
   6  -2   8      191.28      176.48     11.05 o 
   7  -2   8       68.08       43.36      6.69 o 
   8  -2   8       48.36       49.38      7.42 o 
  -9  -1   8       26.85       25.10      8.71 o 
  -8  -1   8      357.98      394.76     26.66 o 
  -7  -1   8      120.96      136.28     14.35 o 
  -6  -1   8      385.03      373.32     24.61 o 
  -5  -1   8      548.54      531.62     29.76 o 
  -4  -1   8      217.49      235.78     17.43 o 
  -3  -1   8     1419.30     1410.44     42.01 o 
  -2  -1   8      482.46      491.19     18.47 o 
  -1  -1   8      584.66      600.18     31.06 o 
   0  -1   8       67.27       72.97      4.23 o 
   1  -1   8      420.63      443.35     12.93 o 
   2  -1   8       43.23       45.89      3.34 o 
   3  -1   8     1352.06     1344.73     32.63 o 
   4  -1   8        2.79       -0.16      3.33 o 
   5  -1   8       12.82        5.68      3.93 o 
   6  -1   8       31.94       38.15      5.79 o 
   7  -1   8       29.14       27.55      5.76 o 
   8  -1   8        1.23        2.12      4.15 o 
  -9   0   8      135.50      162.92     16.91 o 
  -8   0   8      953.31     1027.64     51.87 o 
  -7   0   8        9.88       25.10      8.19 o 
  -6   0   8      539.03      574.21     20.81 o 
  -5   0   8       35.04       57.29     15.37 o 
  -4   0   8        2.38       -1.02      3.07 o 
  -3   0   8       75.25       76.87      5.50 o 
  -2   0   8      125.38      145.21      7.63 o 
  -1   0   8       30.22       38.58      3.12 o 
   0   0   8     1065.55     1061.20     32.57 o 
   1   0   8       45.55       44.19      3.44 o 
   2   0   8      442.22      458.96     13.41 o 
   3   0   8      349.63      336.48     10.81 o 
   4   0   8      531.54      543.30     20.12 o 
   5   0   8       20.57       15.92      4.35 o 
   6   0   8      608.03      574.16     29.76 o 
   7   0   8        2.27        4.14      3.93 o 
   8   0   8       46.36       37.59      6.66 o 
   9   0   8       52.76       49.52      7.73 o 
  -9   1   8       37.00       28.17      9.73 o 
  -8   1   8      112.82      116.46      8.34 o 
  -7   1   8        0.72       -0.77      2.90 o 
  -6   1   8     1052.98     1048.46     45.23 o 
  -5   1   8      386.45      389.57     15.52 o 
  -4   1   8      126.75      148.52      7.96 o 
  -3   1   8     1920.49     1966.55     57.10 o 
  -2   1   8       13.36       13.76      3.07 o 
  -1   1   8     1310.51     1396.90     33.37 o 
   0   1   8     8696.04     9039.79    196.59 o 
   1   1   8     3211.56     3276.24     73.73 o 
   2   1   8       95.24       98.34      5.20 o 
   3   1   8        2.30        4.65      2.03 o 
   4   1   8        9.79        8.61      2.33 o 
   5   1   8       83.72       78.95      6.85 o 
   6   1   8      668.10      671.54     24.92 o 
   7   1   8        7.22       11.23      4.67 o 
   8   1   8        1.52        8.06      4.88 o 
   9   1   8       17.79       21.00      6.16 o 
  -8   2   8       84.71       87.05     15.11 o 
  -7   2   8        1.11       -1.88      3.02 o 
  -6   2   8      293.31      313.31     14.04 o 
  -5   2   8      256.97      262.00     12.07 o 
  -4   2   8      817.29      813.01     26.91 o 
  -3   2   8     1618.15     1574.15     46.64 o 
  -2   2   8      140.70      155.66      8.00 o 
  -1   2   8     1798.78     1782.71     51.83 o 
   0   2   8     1937.40     1973.00     45.59 o 
   1   2   8      613.26      623.33     21.22 o 
   2   2   8     1093.25     1115.55     27.57 o 
   3   2   8      323.27      302.46     10.08 o 
   4   2   8        3.04        4.82      1.98 o 
   5   2   8      353.62      358.75     15.33 o 
   6   2   8      569.95      562.50     21.69 o 
   7   2   8      298.03      318.29     29.48 o 
   8   2   8      646.23      606.63     24.69 o 
   9   2   8      342.71      328.40     17.44 o 
  -8   3   8        0.26       -5.68      3.79 o 
  -7   3   8      389.74      407.53     17.62 o 
  -6   3   8      174.88      182.02     10.42 o 
  -5   3   8        2.35        0.38      2.83 o 
  -4   3   8       71.25       74.79      6.92 o 
  -3   3   8      648.81      620.68     21.34 o 
  -2   3   8      286.21      284.19     11.90 o 
  -1   3   8        4.76        2.79      1.97 o 
   0   3   8       54.52       45.96      3.66 o 
   1   3   8      282.10      286.18     14.52 o 
   2   3   8      464.67      445.79     13.07 o 
   3   3   8      387.36      376.69     11.65 o 
   4   3   8      196.39      202.04      7.86 o 
   5   3   8      648.79      636.16     22.29 o 
   6   3   8      563.94      588.53     22.57 o 
   7   3   8      111.68      131.78      9.70 o 
   8   3   8      583.70      564.71     23.45 o 
   9   3   8       57.96       65.51      8.46 o 
  -8   4   8        0.82       14.34      6.15 o 
  -7   4   8      552.95      567.38     41.81 o 
  -6   4   8      133.30      119.09      9.48 o 
  -5   4   8        4.18        1.97      3.43 o 
  -4   4   8      578.57      578.97     20.90 o 
  -3   4   8      954.89      854.12     27.92 o 
  -2   4   8      256.96      262.13     31.53 o 
  -1   4   8     1638.93     1527.28     45.38 o 
   0   4   8     4528.16     4294.13    118.36 o 
   1   4   8        1.15        4.57      2.65 o 
   2   4   8     1539.13     1563.59     46.50 o 
   3   4   8        2.54        1.45      1.72 o 
   4   4   8      270.38      271.26      9.66 o 
   5   4   8       35.58       33.75      3.45 o 
   6   4   8       21.95       23.85      4.92 o 
   7   4   8        0.38       -3.84      3.26 o 
   8   4   8       26.92       22.28      5.79 o 
   9   4   8        0.36       -2.45      4.15 o 
  -7   5   8       67.26       56.28      6.89 o 
  -6   5   8      243.87      262.03     13.18 o 
  -5   5   8      455.17      466.40     18.69 o 
  -4   5   8     4764.76     4865.02    134.66 o 
  -3   5   8      252.26      304.76     16.40 o 
  -2   5   8      483.55      403.79     15.59 o 
  -1   5   8     5732.83     5348.96    146.16 o 
   0   5   8     1413.53     1363.13     41.48 o 
   1   5   8      296.17      276.82      9.32 o 
   2   5   8      482.84      489.52     14.87 o 
   3   5   8     1548.74     1539.34     37.45 o 
   4   5   8      539.10      519.17     15.56 o 
   5   5   8      365.17      330.93     14.79 o 
   6   5   8       27.00       27.03      3.53 o 
   7   5   8      177.94      159.88     16.91 o 
   8   5   8      782.95      833.12     31.42 o 
   9   5   8      215.21      234.93     14.44 o 
  -7   6   8        8.25        7.17      5.63 o 
  -6   6   8       12.43        7.83      4.30 o 
  -5   6   8      111.79      115.16      8.37 o 
  -4   6   8       16.62       17.84      4.06 o 
  -3   6   8      704.30      709.40     24.65 o 
  -2   6   8      195.78      188.44      9.76 o 
  -1   6   8      158.10      173.67      9.23 o 
   0   6   8      375.49      365.51     15.02 o 
   1   6   8      561.20      593.77     21.33 o 
   2   6   8     5774.74     5822.64    129.26 o 
   3   6   8     4858.74     4886.14    109.38 o 
   4   6   8     1305.75     1311.64     33.19 o 
   5   6   8      292.62      290.43     10.93 o 
   6   6   8        6.09        5.87      2.78 o 
   7   6   8      132.56      119.06      9.60 o 
   8   6   8      126.45      133.88     12.04 o 
   9   6   8       10.17        7.68      7.17 o 
  -6   7   8      247.68      242.41     17.42 o 
  -5   7   8      372.41      350.38     15.98 o 
  -4   7   8     1038.45     1026.28     34.30 o 
  -3   7   8       19.84       24.42      4.30 o 
  -2   7   8      105.13       97.58      7.06 o 
  -1   7   8      931.14      872.67     31.09 o 
   0   7   8       74.95       64.79      7.94 o 
   1   7   8      105.20      122.01      8.24 o 
   2   7   8       27.74       22.10      3.19 o 
   3   7   8        4.01        1.51      2.25 o 
   4   7   8        0.60       -3.73      2.49 o 
   5   7   8       60.53       51.55      6.52 o 
   6   7   8        1.11       -2.84      3.43 o 
   7   7   8        1.42       -1.43      2.39 o 
   8   7   8       22.44       26.25      6.15 o 
   9   7   8       17.69       22.31      6.40 o 
  -5   8   8        8.16        7.96      3.93 o 
  -4   8   8        1.78       -0.36      3.06 o 
  -3   8   8      138.51      142.98      9.04 o 
  -2   8   8      229.80      253.02     12.31 o 
  -1   8   8       26.95       31.60      5.38 o 
   0   8   8        0.57       -0.47      2.08 o 
   1   8   8     1107.27     1195.03     38.77 o 
   2   8   8      742.32      839.69     42.87 o 
   3   8   8       46.32       49.47      4.50 o 
   4   8   8       16.60       16.94      5.06 o 
   5   8   8       17.95       17.44      4.95 o 
   6   8   8       73.74       60.45      5.32 o 
   7   8   8       29.20       31.72      4.36 o 
   8   8   8      234.69      264.59     15.39 o 
  -5   9   8      406.13      389.14     24.10 o 
  -4   9   8      114.70      118.61      9.48 o 
  -3   9   8       41.20       49.57     12.04 o 
  -2   9   8     2224.06     2130.17     63.43 o 
  -1   9   8     2566.23     2577.72     96.80 o 
   0   9   8       13.25       18.99      4.15 o 
   1   9   8       77.95       87.97      7.68 o 
   2   9   8        9.28       13.32      3.93 o 
   3   9   8        9.56        7.68      3.41 o 
   4   9   8       49.49       52.35      4.92 o 
   5   9   8       48.91       41.52      4.67 o 
   6   9   8       88.87       76.10      5.88 o 
   7   9   8       21.29       31.02      4.52 o 
   8   9   8        9.47       11.85      5.29 o 
  -4  10   8      157.29      159.38     10.80 o 
  -3  10   8       12.07       18.72      4.71 o 
  -2  10   8      836.01      868.07     38.76 o 
  -1  10   8     1131.25     1160.88     38.32 o 
   0  10   8       51.88       43.50      6.33 o 
   1  10   8       29.13       17.02      4.67 o 
   2  10   8      276.69      287.14     14.74 o 
   3  10   8       52.32       60.42      7.00 o 
   4  10   8      806.16      824.02     23.88 o 
   5  10   8      382.23      381.79     26.51 o 
   6  10   8       33.22       41.57      8.23 o 
   7  10   8      299.86      303.33     22.38 o 
  -2  11   8      245.95      267.29     14.13 o 
  -1  11   8       52.15       54.00      6.69 o 
   0  11   8       10.03       11.51      4.52 o 
   1  11   8       71.43       88.99     15.88 o 
   2  11   8        6.76       10.76      4.35 o 
   3  11   8       46.68       47.07      6.52 o 
   4  11   8       75.47       67.30      8.45 o 
   5  11   8      361.74      347.61     13.78 o 
   6  11   8      228.49      217.37     27.64 o 
  -1  12   8        4.01        1.68      3.79 o 
   0  12   8       69.34       68.49     13.06 o 
   1  12   8       22.03       21.58      5.66 o 
   2  12   8        3.09        5.42      4.17 o 
   3  12   8      130.08      137.74     10.83 o 
   4  12   8      361.47      380.07     18.83 o 
   5  12   8      172.93      173.86     29.46 o 
  -5  -9   9      917.69      843.43     98.32 o 
  -4  -9   9      776.61      754.53     77.24 o 
  -3  -9   9       74.84       69.81      8.10 o 
  -2  -9   9       17.50       12.80      4.71 o 
  -1  -9   9      131.23      131.16     15.37 o 
   0  -9   9       31.63       49.68     10.76 o 
   1  -9   9       14.69       29.71      8.71 o 
  -6  -8   9       53.92       58.90     11.27 o 
  -5  -8   9      431.78      394.83     20.77 o 
  -4  -8   9      156.96      145.63     11.44 o 
  -3  -8   9       32.99       35.06      6.40 o 
  -2  -8   9      253.16      239.75     13.56 o 
  -1  -8   9      236.34      232.67     19.99 o 
   0  -8   9       15.65       24.58      8.19 o 
   1  -8   9       43.52       37.39      8.71 o 
   2  -8   9      612.29      657.69     35.91 o 
   3  -8   9       11.99       15.88      6.66 o 
  -7  -7   9       38.70       30.22      9.22 o 
  -6  -7   9       33.90       28.17      8.71 o 
  -5  -7   9      122.84      115.66     27.67 o 
  -4  -7   9      545.23      473.66     41.55 o 
  -3  -7   9      184.99      148.06     17.93 o 
  -2  -7   9      552.11      519.61     36.17 o 
  -1  -7   9       52.89       47.99      6.13 o 
   0  -7   9        7.49       12.29      6.15 o 
   1  -7   9        5.16        8.19      5.63 o 
   2  -7   9      514.27      513.43     28.72 o 
   3  -7   9      192.47      195.74     16.40 o 
   4  -7   9      138.64      137.82     13.32 o 
  -7  -6   9      104.03      100.41     13.83 o 
  -6  -6   9      101.10       94.77     12.81 o 
  -5  -6   9      474.12      437.89     26.16 o 
  -4  -6   9        0.37       -0.28      3.20 o 
  -3  -6   9       11.58        1.87      2.94 o 
  -2  -6   9      131.34      114.68      9.99 o 
  -1  -6   9       47.44       33.95      6.40 o 
   0  -6   9      209.21      232.67     16.91 o 
   1  -6   9      220.59      240.87     17.42 o 
   2  -6   9       75.31       96.30     10.76 o 
   3  -6   9        9.01       -0.51      4.61 o 
   4  -6   9       60.72       52.76      9.22 o 
   5  -6   9       14.02       12.29      6.66 o 
  -8  -5   9      464.22      489.71     31.79 o 
  -7  -5   9        3.49        6.66      6.15 o 
  -6  -5   9      409.93      383.55     25.64 o 
  -5  -5   9      396.16      376.37     24.61 o 
  -4  -5   9       16.90        6.58      3.69 o 
  -3  -5   9      109.23       80.41     12.04 o 
  -2  -5   9      993.03      831.88     88.13 o 
  -1  -5   9      532.79      498.58     19.39 o 
   0  -5   9       97.04       96.39      7.22 o 
   1  -5   9      623.49      701.55     34.38 o 
   2  -5   9       29.85       22.02      6.15 o 
   3  -5   9      186.44      236.23     16.91 o 
   4  -5   9      230.83      238.82     16.91 o 
   5  -5   9       14.27       10.76      6.15 o 
   6  -5   9        1.23        1.02      5.12 o 
  -8  -4   9      304.36      297.80     23.07 o 
  -7  -4   9        5.15        8.71      6.66 o 
  -6  -4   9      201.25      169.62     15.89 o 
  -5  -4   9      280.58      271.16     19.99 o 
  -4  -4   9       13.30       23.05      6.66 o 
  -3  -4   9     3583.37     2928.18    453.14 o 
  -2  -4   9     2931.51     2341.45    332.45 o 
  -1  -4   9       49.48       47.86      8.20 o 
   0  -4   9      168.80      171.76     17.17 o 
   1  -4   9       12.77       12.04      3.26 o 
   2  -4   9       14.61       13.83      5.12 o 
   3  -4   9        4.43        0.51      3.59 o 
   4  -4   9      234.26      252.67     17.94 o 
   5  -4   9        3.09        2.56      5.63 o 
   6  -4   9        2.82       12.29      6.66 o 
  -8  -3   9       98.02       88.11     13.32 o 
  -7  -3   9      130.06      149.60     15.88 o 
  -6  -3   9      746.71      694.54     37.47 o 
  -5  -3   9       84.68       85.04     11.27 o 
  -4  -3   9       85.16       96.31     11.78 o 
  -3  -3   9        9.49        7.76      4.35 o 
  -2  -3   9      396.39      265.67     17.95 o 
  -1  -3   9      125.48      129.45     12.55 o 
   0  -3   9       34.82       31.95      6.91 o 
   1  -3   9       68.68       73.00     10.76 o 
   2  -3   9      121.54      123.99     10.76 o 
   3  -3   9       99.10       97.34      9.73 o 
   4  -3   9      476.75      509.33     19.94 o 
   5  -3   9      424.85      418.37     17.76 o 
   6  -3   9     1764.53     1708.52     53.45 o 
   7  -3   9      248.80      251.58     23.32 o 
  -8  -2   9       18.77       12.29      7.17 o 
  -7  -2   9      168.57      159.35     16.40 o 
  -6  -2   9       26.55       16.90      7.17 o 
  -5  -2   9      295.77      310.66     21.53 o 
  -4  -2   9      320.96      316.34     21.02 o 
  -3  -2   9     1674.53     1521.11     65.96 o 
  -2  -2   9      245.84      105.60      9.74 o 
  -1  -2   9      258.19      263.18     11.58 o 
   0  -2   9     2675.51     2801.63    129.87 o 
   1  -2   9        0.43        2.72      4.87 o 
   2  -2   9      161.15      165.45      7.00 o 
   3  -2   9      170.59      192.59      9.96 o 
   4  -2   9      229.50      240.68     12.14 o 
   5  -2   9       98.70       81.99      9.22 o 
   6  -2   9      335.27      336.07     16.26 o 
   7  -2   9        2.43       -2.56      5.38 o 
  -8  -1   9       54.28       49.68     11.27 o 
  -7  -1   9      720.99      712.89     40.03 o 
  -6  -1   9     1537.73     1469.28     67.42 o 
  -5  -1   9       98.76      115.78     13.32 o 
  -4  -1   9      259.86      242.98     18.45 o 
  -3  -1   9      113.73      122.45     12.30 o 
  -2  -1   9      533.23      314.08     17.96 o 
  -1  -1   9       23.62       23.97      2.74 o 
   0  -1   9       10.02       15.95      2.39 o 
   1  -1   9      134.13      134.29      6.11 o 
   2  -1   9        1.05        3.72      1.96 o 
   3  -1   9       14.86       14.65      6.40 o 
   4  -1   9       13.40       11.27      3.62 o 
   5  -1   9      147.41      143.61     11.78 o 
   6  -1   9       17.68       37.18      5.97 o 
   7  -1   9        4.84       -3.63      6.15 o 
   8  -1   9        7.79        6.89      4.87 o 
  -8   0   9       52.79       51.73     11.27 o 
  -7   0   9      762.44      730.94     41.06 o 
  -6   0   9     2007.98     2082.19     90.71 o 
  -5   0   9       20.98       28.68      7.68 o 
  -4   0   9     1799.91     1820.38     53.88 o 
  -3   0   9     3795.88     3853.76    107.25 o 
  -2   0   9        8.47        9.64      2.70 o 
  -1   0   9      342.36      347.26     11.00 o 
   0   0   9     2303.50     2234.12     64.14 o 
   1   0   9      149.93      150.01      6.50 o 
   2   0   9     1453.10     1452.54     35.15 o 
   3   0   9      640.06      686.30     19.62 o 
   4   0   9      155.33      142.97     16.40 o 
   5   0   9       42.85       50.49      6.16 o 
   6   0   9      137.26      161.95     10.65 o 
   7   0   9       92.48       76.81      8.14 o 
   8   0   9        3.68        8.46      4.88 o 
  -8   1   9        4.43        0.00      5.63 o 
  -7   1   9        7.12        2.56      6.15 o 
  -6   1   9      439.79      503.46     19.59 o 
  -5   1   9       36.01       30.03      4.54 o 
  -4   1   9      735.81      744.55     25.22 o 
  -3   1   9      219.90      241.05     11.08 o 
  -2   1   9       33.25       30.22      3.93 o 
  -1   1   9        8.44        4.10      2.54 o 
   0   1   9     4071.22     4180.45     93.12 o 
   1   1   9       99.92      113.07      5.70 o 
   2   1   9     3252.47     3292.34     74.69 o 
   3   1   9       75.01       72.41      6.33 o 
   4   1   9       83.43       90.29      7.06 o 
   5   1   9       85.75       87.27     10.25 o 
   6   1   9       75.41       71.51      7.42 o 
   7   1   9        5.19        2.17      4.87 o 
   8   1   9      261.29      325.58     53.05 o 
  -8   2   9       43.59       39.44     10.76 o 
  -7   2   9       69.16       73.76      7.20 o 
  -6   2   9      289.66      300.51     14.02 o 
  -5   2   9       56.99       63.00     12.55 o 
  -4   2   9      216.72      270.05     15.38 o 
  -3   2   9      518.78      537.77     19.65 o 
  -2   2   9       45.03       48.16      4.80 o 
  -1   2   9       32.27       42.22      4.67 o 
   0   2   9       19.70       12.57      3.06 o 
   1   2   9       23.36       24.03      4.46 o 
   2   2   9      301.36      293.77     10.14 o 
   3   2   9      358.04      362.85     11.97 o 
   4   2   9        3.83        3.08      2.33 o 
   5   2   9      144.10      145.58      9.19 o 
   6   2   9      106.58      100.30      8.31 o 
   7   2   9        7.48       13.81      4.88 o 
   8   2   9      781.89      830.62     31.42 o 
  -8   3   9        5.31        2.88      4.54 o 
  -7   3   9       30.25       36.44     12.04 o 
  -6   3   9       45.22       40.33      7.68 o 
  -5   3   9        0.81        7.90      5.63 o 
  -4   3   9      535.73      517.25     19.20 o 
  -3   3   9      232.51      244.26     11.45 o 
  -2   3   9      559.73      540.04     19.56 o 
  -1   3   9     1900.01     1775.80     52.53 o 
   0   3   9      192.17      188.36      9.60 o 
   1   3   9       10.56       18.81      4.43 o 
   2   3   9      569.00      557.53     15.94 o 
   3   3   9      663.12      663.24     18.40 o 
   4   3   9       61.14       61.71      4.50 o 
   5   3   9      215.36      196.14     13.07 o 
   6   3   9       67.41       75.48      7.37 o 
   7   3   9       49.79       46.06      6.52 o 
   8   3   9      162.40      160.79     11.44 o 
   9   3   9        0.71        1.68      4.52 o 
  -7   4   9      876.05      910.85     32.60 o 
  -6   4   9        0.39        2.53      3.31 o 
  -5   4   9        0.70       -3.80      2.53 o 
  -4   4   9     2735.27     2592.61     74.91 o 
  -3   4   9     1151.42     1148.61     37.54 o 
  -2   4   9       27.59       25.88      5.63 o 
  -1   4   9      180.66      179.69      9.40 o 
   0   4   9       21.83       10.61      3.06 o 
   1   4   9     1186.63     1214.56     30.01 o 
   2   4   9      113.74      104.53      7.00 o 
   3   4   9      139.35      138.44      6.48 o 
   4   4   9        7.98        6.74      2.39 o 
   5   4   9        0.80        1.02      1.92 o 
   6   4   9       57.74       61.35      6.85 o 
   7   4   9       76.80       70.81      7.63 o 
   8   4   9      161.74      175.20     14.86 o 
   9   4   9       43.12       50.03     10.24 o 
  -7   5   9       19.93       17.84      5.02 o 
  -6   5   9       19.32       13.97      4.43 o 
  -5   5   9      191.57      219.74     11.67 o 
  -4   5   9     3655.63     3721.35    194.05 o 
  -3   5   9       20.28      116.26     10.76 o 
  -2   5   9      323.52      335.32     14.45 o 
  -1   5   9      362.24      315.22     13.78 o 
   0   5   9        0.95        0.80      2.46 o 
   1   5   9     1286.64     1362.31     41.97 o 
   2   5   9      623.24      600.85     21.96 o 
   3   5   9       52.08       52.55      4.44 o 
   4   5   9      476.95      492.06     15.14 o 
   5   5   9      656.98      619.05     18.31 o 
   6   5   9        4.53        3.10      3.57 o 
   7   5   9       72.27       62.19      7.50 o 
   8   5   9       96.37      101.54      9.70 o 
  -6   6   9       73.41       65.24      7.38 o 
  -5   6   9        0.47        0.77      3.26 o 
  -4   6   9        7.62        5.63      3.43 o 
  -3   6   9       50.40       42.10     10.76 o 
  -2   6   9       38.89       35.10      4.88 o 
  -1   6   9      548.40      577.24     21.22 o 
   0   6   9       82.77       64.01      5.97 o 
   1   6   9      600.80      580.40     21.33 o 
   2   6   9     1756.92     1815.77     86.58 o 
   3   6   9      257.95      308.22     25.53 o 
   4   6   9     5199.82     5081.06    114.23 o 
   5   6   9     1868.23     1833.77     45.16 o 
   6   6   9       96.65       99.50      9.99 o 
   7   6   9      471.92      499.01     33.85 o 
   8   6   9       57.68       49.21     10.50 o 
  -6   7   9       45.07       43.19     12.29 o 
  -5   7   9     1519.79     1553.82     66.35 o 
  -4   7   9      343.47      363.97     16.20 o 
  -3   7   9       61.11       60.53      6.27 o 
  -2   7   9      910.09      851.34     29.24 o 
  -1   7   9        3.76        0.77      2.53 o 
   0   7   9        0.54       -2.05      2.17 o 
   1   7   9      172.48      176.88     10.07 o 
   2   7   9       59.79       52.81      5.76 o 
   3   7   9      325.90      334.08     16.75 o 
   4   7   9       10.39        8.53      2.84 o 
   5   7   9       71.17       65.19      6.13 o 
   6   7   9       35.12       26.79      4.06 o 
   7   7   9        2.75        3.49      3.93 o 
   8   7   9        0.90       -0.19      3.58 o 
  -5   8   9      249.66      257.80     14.15 o 
  -4   8   9        9.12        6.58      3.69 o 
  -3   8   9       76.36       80.58      7.58 o 
  -2   8   9       61.26       69.16      6.69 o 
  -1   8   9        8.62       10.05      3.59 o 
   0   8   9      106.58      113.89     11.78 o 
   1   8   9       21.66       24.34      4.52 o 
   2   8   9       29.08       22.54      4.67 o 
   3   8   9      198.78      206.68     11.70 o 
   4   8   9     1091.02     1155.43     30.76 o 
   5   8   9      112.09      106.60      6.72 o 
   6   8   9       22.65       23.57      4.12 o 
   7   8   9      221.29      241.73     11.20 o 
   8   8   9       17.90       12.19      5.11 o 
  -4   9   9       83.59       74.58      7.50 o 
  -3   9   9       47.68       40.28     13.83 o 
  -2   9   9     2857.18     2790.88     81.59 o 
  -1   9   9      669.18      654.17     35.41 o 
   0   9   9     2752.82     2848.57     83.18 o 
   1   9   9     1125.81     1144.62     38.28 o 
   2   9   9      126.75      131.00      9.19 o 
   3   9   9       25.91       26.68      5.24 o 
   4   9   9       11.82        6.02      3.57 o 
   5   9   9      119.50      117.40      7.25 o 
   6   9   9       74.12       70.52      6.14 o 
   7   9   9        2.26       -1.69      3.34 o 
  -3  10   9       12.57       14.70      5.63 o 
  -2  10   9        2.59       -2.46      2.83 o 
  -1  10   9      398.51      398.80     20.77 o 
   0  10   9      272.12      293.45     15.01 o 
   1  10   9       82.83       85.07     14.86 o 
   2  10   9        0.17        0.17      3.20 o 
   3  10   9      265.16      292.11     16.91 o 
   4  10   9      259.14      263.96     28.45 o 
   5  10   9        2.55        5.46      3.25 o 
   6  10   9     1274.05     1262.61     51.20 o 
  -1  11   9        1.30        3.33      3.62 o 
   0  11   9      275.83      310.64     16.10 o 
   1  11   9      631.38      715.23     27.82 o 
   2  11   9        3.76        4.52      3.93 o 
   3  11   9      814.03      876.49     32.74 o 
   4  11   9      242.98      246.46     14.39 o 
   5  11   9      102.08      109.21     12.55 o 
   1  12   9        1.17        2.14      3.93 o 
   2  12   9      135.41      146.43     13.06 o 
   3  12   9        6.19        4.97      4.15 o 
  -4  -8  10       42.75       25.89      6.91 o 
  -3  -8  10      244.02      213.79     19.73 o 
  -2  -8  10       12.83        7.94      4.35 o 
  -1  -8  10       10.53       22.53      8.19 o 
   0  -8  10       59.92       73.76     11.78 o 
   1  -8  10      111.70      109.63     13.32 o 
  -6  -7  10      240.72      235.22     20.50 o 
  -5  -7  10      170.39      115.29     13.83 o 
  -4  -7  10        0.01       -0.79      3.79 o 
  -3  -7  10      336.98      265.07     52.55 o 
  -2  -7  10      484.76      432.74     19.13 o 
  -1  -7  10       32.82       23.05      8.19 o 
   0  -7  10      156.60      198.80     17.42 o 
   1  -7  10      179.16      213.67     17.42 o 
   2  -7  10        7.74       18.44      7.17 o 
   3  -7  10       33.05       52.75      9.73 o 
  -6  -6  10       24.13       23.56      8.19 o 
  -5  -6  10        0.46       -5.38      3.58 o 
  -4  -6  10       38.93       14.27      7.17 o 
  -3  -6  10      157.05      128.73     31.51 o 
  -2  -6  10       20.97       15.80      4.67 o 
  -1  -6  10       29.96       27.26      5.17 o 
   0  -6  10       89.43      107.07     11.78 o 
   1  -6  10        9.72        9.73      5.12 o 
   2  -6  10      101.45      116.29     12.29 o 
   3  -6  10      175.64      202.91     15.88 o 
   4  -6  10      106.97      148.05     14.34 o 
  -7  -5  10        4.21        5.12      6.15 o 
  -6  -5  10      299.22      286.53     22.04 o 
  -5  -5  10      103.85      103.48     13.32 o 
  -4  -5  10        3.64        2.05      4.61 o 
  -3  -5  10      348.23      177.39     16.92 o 
  -2  -5  10       92.67       83.46      7.73 o 
  -1  -5  10       75.02       78.67     10.25 o 
   0  -5  10      348.08      394.83     28.71 o 
   1  -5  10      257.48      299.33     19.48 o 
   2  -5  10       33.44       37.39      7.17 o 
   3  -5  10       72.64       82.98     10.24 o 
   4  -5  10       24.44       45.58      8.71 o 
   5  -5  10        0.99        1.02      5.12 o 
  -7  -4  10      113.71      117.83     15.37 o 
  -6  -4  10      118.15      112.71     14.34 o 
  -5  -4  10        0.25        2.56      5.12 o 
  -4  -4  10      131.27       90.17     11.78 o 
  -3  -4  10      179.68       72.25     10.76 o 
  -2  -4  10      253.90      234.82     12.50 o 
  -1  -4  10     1529.57     1524.41    106.81 o 
   0  -4  10      956.01      971.25     81.43 o 
   1  -4  10      109.94      126.54     11.27 o 
   2  -4  10      155.66      179.85     13.83 o 
   3  -4  10       49.74       52.25      8.20 o 
   4  -4  10        8.81       16.90      6.66 o 
   5  -4  10      188.64      210.09     16.91 o 
   6  -4  10      290.68      271.13     19.99 o 
  -7  -3  10       68.61       69.15     12.29 o 
  -6  -3  10      158.02      171.13     16.91 o 
  -5  -3  10       46.11       55.32     10.76 o 
  -4  -3  10      145.97      124.51     13.32 o 
  -3  -3  10      115.81      104.00     11.78 o 
  -2  -3  10      142.24      125.97      8.87 o 
  -1  -3  10       40.56       34.84      7.17 o 
   0  -3  10      233.50      266.71     25.63 o 
   1  -3  10       14.83       17.49      7.68 o 
   2  -3  10       23.00       17.41      5.12 o 
   3  -3  10       46.94       47.64      7.68 o 
   4  -3  10       38.66       43.02      8.20 o 
   5  -3  10      530.45      530.88     29.24 o 
   6  -3  10      839.59      882.94     43.12 o 
  -8  -2  10        4.13        2.56      6.66 o 
  -7  -2  10       43.63       40.98     10.76 o 
  -6  -2  10      122.55      148.57     15.88 o 
  -5  -2  10      345.73      313.77     22.56 o 
  -4  -2  10      751.60      721.32     38.50 o 
  -3  -2  10      785.19      763.06     39.03 o 
  -2  -2  10       44.52       38.93      8.20 o 
  -1  -2  10     1080.87     1114.52     47.81 o 
   0  -2  10      288.75      333.10     47.93 o 
   1  -2  10        3.47        2.32      2.33 o 
   2  -2  10      622.64      682.59     32.85 o 
   3  -2  10      151.04      157.82     12.81 o 
   4  -2  10       19.62       21.37      4.71 o 
   5  -2  10       55.04       55.95      6.69 o 
   6  -2  10       75.06       82.41      8.46 o 
   7  -2  10        1.15        0.02      4.15 o 
  -8  -1  10       13.35       13.83      8.19 o 
  -7  -1  10     1133.13     1168.88     58.57 o 
  -6  -1  10     1086.04     1125.76     56.01 o 
  -5  -1  10       76.34       83.50     12.29 o 
  -4  -1  10      410.11      437.45     27.18 o 
  -3  -1  10        1.32       -0.51      4.10 o 
  -2  -1  10      204.12      199.37     15.89 o 
  -1  -1  10       31.21       27.94      4.06 o 
   0  -1  10       53.87       60.81      5.40 o 
   1  -1  10      238.09      230.23     10.86 o 
   2  -1  10       15.81       11.99      2.85 o 
   3  -1  10        0.92        1.79      2.90 o 
   4  -1  10       62.95       58.74      6.13 o 
   5  -1  10      400.29      390.45     20.00 o 
   6  -1  10       39.62       40.67      6.33 o 
   7  -1  10       13.70        4.35      4.71 o 
  -8   0  10        0.04        1.02      5.63 o 
  -7   0  10      161.88      181.38     18.45 o 
  -6   0  10      714.05      681.07     39.01 o 
  -5   0  10       51.99       82.98     12.29 o 
  -4   0  10       10.55        7.68      5.12 o 
  -3   0  10       12.83       14.34      6.15 o 
  -2   0  10     1272.03     1311.90     58.65 o 
  -1   0  10      175.63      201.86     10.21 o 
   0   0  10      127.40      117.81      7.42 o 
   1   0  10     2166.68     2259.56     52.71 o 
   2   0  10     2554.58     2664.34     61.52 o 
   3   0  10      152.66      139.55      8.87 o 
   4   0  10        1.77       -1.64      2.70 o 
   5   0  10      423.79      404.83     17.76 o 
   6   0  10        6.61       -0.78      3.79 o 
   7   0  10       43.09       46.39      7.24 o 
  -7   1  10       35.66       53.27     11.78 o 
  -6   1  10       69.25       58.91     11.78 o 
  -5   1  10      286.97      293.21     22.04 o 
  -4   1  10     1031.02     1096.12     52.93 o 
  -3   1  10        4.03        6.43      5.63 o 
  -2   1  10     1009.53     1003.00     32.69 o 
  -1   1  10       57.42       48.28      4.92 o 
   0   1  10      402.22      448.98     14.67 o 
   1   1  10     1944.05     1817.04     84.41 o 
   2   1  10     2595.88     2668.68     61.71 o 
   3   1  10      171.99      171.47      7.77 o 
   4   1  10       22.28       18.30      4.35 o 
   5   1  10      562.52      573.86     22.62 o 
   6   1  10       42.36       34.55      5.90 o 
   7   1  10       28.36       14.40      5.03 o 
   8   1  10      199.62      233.52     14.74 o 
  -7   2  10      805.75      889.03     49.28 o 
  -6   2  10      153.18      135.78     15.88 o 
  -5   2  10       23.91       25.46      4.73 o 
  -4   2  10      100.53      105.05      8.20 o 
  -3   2  10      108.61       97.67      7.14 o 
  -2   2  10       11.79       11.04      3.20 o 
  -1   2  10      241.44      222.79     12.05 o 
   0   2  10      680.03      716.56     24.69 o 
   1   2  10       34.85       38.48      3.74 o 
   2   2  10      579.07      569.21     16.66 o 
   3   2  10      390.47      398.59     12.98 o 
   4   2  10      505.68      498.38     19.71 o 
   5   2  10       25.53       20.92      5.89 o 
   6   2  10        0.27        1.84      3.57 o 
   7   2  10      316.66      349.83     17.15 o 
   8   2  10      405.37      468.15     25.38 o 
  -7   3  10      216.69      265.26     13.90 o 
  -6   3  10       12.34       19.98      4.92 o 
  -5   3  10        9.21        4.58      3.57 o 
  -4   3  10      232.75      218.54     11.33 o 
  -3   3  10       51.67       49.44      5.29 o 
  -2   3  10      692.63      679.35     23.93 o 
  -1   3  10      801.34      757.23     25.97 o 
   0   3  10      494.45      486.69     18.68 o 
   1   3  10     2266.43     2148.68     62.95 o 
   2   3  10     1520.00     1396.26     70.21 o 
   3   3  10       17.34       17.28      3.14 o 
   4   3  10        1.01        1.28      2.25 o 
   5   3  10        4.74        0.93      3.06 o 
   6   3  10        7.54       10.97      4.30 o 
   7   3  10       22.18       18.05      5.29 o 
   8   3  10        7.41        3.13      4.52 o 
  -7   4  10       93.93      118.53     10.25 o 
  -6   4  10       12.59       21.51      5.11 o 
  -5   4  10      256.53      249.27     24.60 o 
  -4   4  10      847.65      856.30     29.51 o 
  -3   4  10      416.24      426.20     17.52 o 
  -2   4  10      931.65      892.89     29.96 o 
  -1   4  10        3.97        9.39      3.20 o 
   0   4  10      553.15      523.16     19.77 o 
   1   4  10      606.64      592.72     21.57 o 
   2   4  10      109.79       96.13      9.34 o 
   3   4  10      211.84      211.49     11.68 o 
   4   4  10      167.25      164.84      7.72 o 
   5   4  10       17.71       21.68      4.67 o 
   6   4  10      256.29      264.25     15.89 o 
   7   4  10      153.03      170.14     11.67 o 
   8   4  10       52.25       53.11      7.75 o 
  -6   5  10        0.92       -1.17      3.79 o 
  -5   5  10        5.25       12.97      5.12 o 
  -4   5  10       13.49       19.83      5.12 o 
  -3   5  10       18.04       15.16      4.15 o 
  -2   5  10     3299.15     3265.90     93.33 o 
  -1   5  10       41.04       30.97      4.88 o 
   0   5  10       59.08       66.34      6.16 o 
   1   5  10      553.25      553.64     22.58 o 
   2   5  10       67.23       58.24      5.90 o 
   3   5  10      411.16      416.41     13.58 o 
   4   5  10     3168.54     3112.95     72.23 o 
   5   5  10      563.90      552.64     17.18 o 
   6   5  10       10.79       13.83      4.67 o 
   7   5  10       35.61       34.17      9.48 o 
   8   5  10        0.29       -1.69      4.15 o 
  -6   6  10      244.00      251.32     13.91 o 
  -5   6  10      424.96      439.05     18.91 o 
  -4   6  10       90.22       79.14      7.37 o 
  -3   6  10       27.64       24.65      4.71 o 
  -2   6  10      330.52      316.81     14.65 o 
  -1   6  10       42.26       39.32      5.03 o 
   0   6  10      144.07      129.20      8.51 o 
   1   6  10      159.05      157.59      9.40 o 
   2   6  10        4.89        3.33      4.35 o 
   3   6  10      355.70      337.03     15.02 o 
   4   6  10      732.63      722.97     20.86 o 
   5   6  10        0.81       -0.64      3.35 o 
   6   6  10      208.70      200.34     22.80 o 
   7   6  10       26.68       23.62      5.89 o 
   8   6  10       24.11       17.74      5.60 o 
  -5   7  10      164.43      153.33     10.57 o 
  -4   7  10        1.14        4.61      3.98 o 
  -3   7  10      359.68      346.42     16.10 o 
  -2   7  10       73.12       62.40      6.49 o 
  -1   7  10       64.42       53.03      6.16 o 
   0   7  10       54.26       46.26      5.76 o 
   1   7  10      251.55      251.76     12.67 o 
   2   7  10      163.80      182.64     10.65 o 
   3   7  10      224.71      254.07     14.09 o 
   4   7  10        4.15        7.47      3.43 o 
   5   7  10        0.52        5.02      3.41 o 
   6   7  10       26.10       21.43      4.92 o 
   7   7  10        6.48        4.81      7.94 o 
  -4   8  10        1.70       -0.26      3.62 o 
  -3   8  10      196.82      175.56     11.22 o 
  -2   8  10       85.73       66.42      7.24 o 
  -1   8  10       67.23       59.87      6.69 o 
   0   8  10      192.51      199.54     11.77 o 
   1   8  10       59.47       61.60      6.49 o 
   2   8  10       72.48       60.68     10.50 o 
   3   8  10      428.65      458.69     40.77 o 
   4   8  10      261.39      283.61     14.41 o 
   5   8  10       71.93       78.40      5.99 o 
   6   8  10      111.46       91.89      6.89 o 
   7   8  10        0.30       -5.49      3.79 o 
  -3   9  10      269.92      278.72     14.85 o 
  -2   9  10        5.56        1.86      3.59 o 
  -1   9  10      520.38      490.21     37.19 o 
   0   9  10     4038.18     4149.64    118.25 o 
   1   9  10      469.10      514.32     21.36 o 
   2   9  10        1.95        3.00      3.57 o 
   3   9  10       53.41       57.52      7.00 o 
   4   9  10        0.83       -0.84      3.06 o 
   5   9  10       10.28       11.72      4.43 o 
   6   9  10      210.48      232.81     15.62 o 
  -2  10  10       19.76        9.26      5.63 o 
  -1  10  10      190.47      189.57     12.81 o 
   0  10  10       56.19       67.31      7.58 o 
   1  10  10       63.10       72.63      7.97 o 
   2  10  10      126.79      130.03     15.63 o 
   3  10  10      363.21      393.11     18.68 o 
   4  10  10        2.81        4.84      3.93 o 
   5  10  10       25.03       27.58      5.90 o 
   0  11  10      163.09      159.21     16.14 o 
   1  11  10       13.40       14.16      5.03 o 
   2  11  10      458.18      535.00     22.92 o 
   3  11  10      200.76      226.00     13.91 o 
   4  11  10        2.35        2.89      4.15 o 
  -4  -7  11      178.47      168.57     16.40 o 
  -3  -7  11      203.76      181.75     27.16 o 
  -2  -7  11       47.69       45.72      6.85 o 
  -1  -7  11      165.42      165.50     16.91 o 
   0  -7  11      129.12      128.59     13.83 o 
   1  -7  11        3.33        6.66      5.63 o 
  -5  -6  11       21.99       30.22      9.22 o 
  -4  -6  11       75.17       66.59     11.27 o 
  -3  -6  11       14.59       13.83      4.88 o 
  -2  -6  11      130.09      125.70     15.63 o 
  -1  -6  11        6.15        0.51      5.63 o 
   0  -6  11      183.31      198.81     16.91 o 
   1  -6  11       22.93       24.07      7.17 o 
   2  -6  11      135.40      144.48     13.83 o 
   3  -6  11      124.49      148.57     13.83 o 
  -6  -5  11        5.55        7.17      6.66 o 
  -5  -5  11        2.64       -0.51      5.63 o 
  -4  -5  11      464.35      478.46     29.74 o 
  -3  -5  11        0.82        0.00      4.61 o 
  -2  -5  11      242.05      230.50     13.19 o 
  -1  -5  11     1795.71     1785.16    115.85 o 
   0  -5  11      484.68      595.96     31.80 o 
   1  -5  11        2.16       10.75      5.63 o 
   2  -5  11        3.52        6.15      4.61 o 
   3  -5  11       64.71       65.57      9.73 o 
   4  -5  11        8.16        6.66      6.15 o 
  -6  -4  11       37.56       44.56     10.76 o 
  -5  -4  11       11.09       21.51      7.68 o 
  -4  -4  11       68.01       47.64      9.73 o 
  -3  -4  11       36.36       60.44      9.73 o 
  -2  -4  11      108.29      125.59      9.40 o 
  -1  -4  11      580.90      624.90     56.18 o 
   0  -4  11      132.83      154.32      9.42 o 
   1  -4  11        4.00        2.56      4.61 o 
   2  -4  11       20.79       23.56      6.15 o 
   3  -4  11      120.13      137.30     12.81 o 
   4  -4  11        0.19       -3.07      4.10 o 
   5  -4  11      240.48      260.34     19.47 o 
  -6  -3  11       88.79       73.25     12.81 o 
  -5  -3  11      106.76      118.34     14.86 o 
  -4  -3  11      189.31      202.92     17.94 o 
  -3  -3  11        2.75        4.10      4.61 o 
  -2  -3  11       70.53       78.37     10.76 o 
  -1  -3  11      304.07      308.11     13.95 o 
   0  -3  11      127.82      141.19      8.87 o 
   1  -3  11      244.70      280.87     17.94 o 
   2  -3  11      264.09      250.64     16.40 o 
   3  -3  11        0.55        2.05      4.61 o 
   4  -3  11       11.31       12.80      6.15 o 
   5  -3  11      209.86      245.97     18.45 o 
  -7  -2  11       77.83       71.20     13.32 o 
  -6  -2  11        2.23        2.05      5.63 o 
  -5  -2  11      119.03      108.10     14.34 o 
  -4  -2  11      118.76      112.20     13.83 o 
  -3  -2  11      168.29      192.67     16.40 o 
  -2  -2  11      420.03      414.88     25.64 o 
  -1  -2  11      943.04      974.52     46.23 o 
   0  -2  11      200.60      221.33     23.32 o 
   1  -2  11       97.71       91.12      7.17 o 
   2  -2  11      131.36      158.32     12.81 o 
   3  -2  11       77.57       74.28      9.22 o 
   4  -2  11       93.21      103.99     11.27 o 
   5  -2  11        0.57        3.58      5.63 o 
   6  -2  11        0.30       -6.15      5.12 o 
  -7  -1  11      227.28      243.42     22.04 o 
  -6  -1  11        4.43        7.68      7.17 o 
  -5  -1  11     1525.27     1575.81     72.54 o 
  -4  -1  11      293.30      337.80     24.09 o 
  -3  -1  11       46.51       54.29      9.73 o 
  -2  -1  11      406.66      437.44     26.67 o 
  -1  -1  11      367.19      383.03     23.59 o 
   0  -1  11       19.27       30.74      6.66 o 
   1  -1  11      257.77      268.41     18.45 o 
   2  -1  11      149.37      152.69     12.30 o 
   3  -1  11       78.20       72.74      8.71 o 
   4  -1  11      241.35      231.14     16.91 o 
   5  -1  11        1.79       -1.02      3.62 o 
   6  -1  11        0.01       -1.58      3.93 o 
  -7   0  11        0.89        2.56      6.66 o 
  -6   0  11        0.28       -6.15      4.10 o 
  -5   0  11      473.31      494.91     31.80 o 
  -4   0  11      316.22      333.22     24.09 o 
  -3   0  11        5.59        6.66      5.63 o 
  -2   0  11      705.92      761.79     39.53 o 
  -1   0  11      290.02      293.74     19.99 o 
   0   0  11       46.77       41.49      7.68 o 
   1   0  11     1063.87     1080.01     44.20 o 
   2   0  11     1951.51     2002.32     54.21 o 
   3   0  11      266.72      234.07     12.81 o 
   4   0  11      282.04      323.24     50.23 o 
   5   0  11        0.65        3.33      3.98 o 
   6   0  11        0.51       -1.54      3.62 o 
   7   0  11       28.20       56.50      7.73 o 
  -7   1  11       51.90       31.76     10.24 o 
  -6   1  11       87.36       87.60     13.83 o 
  -5   1  11       87.03       82.48     12.81 o 
  -4   1  11      397.66      453.80     29.23 o 
  -3   1  11      298.55      327.57     22.56 o 
  -2   1  11      812.88      881.20     43.65 o 
  -1   1  11       25.26       28.05      4.30 o 
   0   1  11      581.14      614.36     22.13 o 
   1   1  11       28.01       24.52      4.60 o 
   2   1  11      102.90       93.33      5.81 o 
   3   1  11       40.90       42.68      5.40 o 
   4   1  11      132.15      117.14      8.60 o 
   5   1  11       24.28       17.89      4.88 o 
   6   1  11       20.34       21.25      5.17 o 
   7   1  11       28.67       34.77      6.40 o 
  -6   2  11      185.62      210.09     19.98 o 
  -5   2  11      337.32      347.06     25.63 o 
  -4   2  11        8.81        5.12      5.63 o 
  -3   2  11       23.06       25.46      4.54 o 
  -2   2  11      255.04      258.54     12.62 o 
  -1   2  11       18.66       18.80      5.89 o 
   0   2  11      198.86      204.43     10.51 o 
   1   2  11       13.38       12.16      3.59 o 
   2   2  11      133.22      139.66      6.98 o 
   3   2  11      227.11      204.92      8.85 o 
   4   2  11       79.98       64.27      6.69 o 
   5   2  11        0.64       -0.51      3.26 o 
   6   2  11       88.96       90.45      8.46 o 
   7   2  11      102.97      112.48      9.92 o 
  -6   3  11     1144.07     1215.57     61.14 o 
  -5   3  11      183.17      203.38     11.57 o 
  -4   3  11      110.14      109.72      8.60 o 
  -3   3  11      147.76      132.52      8.97 o 
  -2   3  11      993.74      962.73     36.22 o 
  -1   3  11       28.56       29.41      4.67 o 
   0   3  11      907.92      839.75     28.51 o 
   1   3  11      700.55      670.70     23.95 o 
   2   3  11       72.68       58.87      5.97 o 
   3   3  11      452.04      510.91     16.03 o 
   4   3  11       11.60        8.19      3.79 o 
   5   3  11       19.73       10.76      4.35 o 
   6   3  11       39.05       25.64      5.43 o 
   7   3  11        0.63        0.10      3.79 o 
  -6   4  11        8.79        2.65      4.15 o 
  -5   4  11       15.69       13.32      4.43 o 
  -4   4  11      139.13      142.33      9.70 o 
  -3   4  11     2347.85     2272.92     71.96 o 
  -2   4  11     1771.37     1682.21     90.39 o 
  -1   4  11       58.99       54.00     13.32 o 
   0   4  11      863.05      833.26     40.83 o 
   1   4  11      473.92      447.21     18.14 o 
   2   4  11      202.72      200.53     10.85 o 
   3   4  11       33.10       32.05      4.03 o 
   4   4  11      345.84      345.66     12.42 o 
   5   4  11       34.19       32.13      5.76 o 
   6   4  11       32.62       26.61      5.89 o 
   7   4  11        8.07        6.82      5.63 o 
  -5   5  11       45.34       44.10      6.27 o 
  -4   5  11      170.38      152.21     15.63 o 
  -3   5  11       10.62       14.71      4.43 o 
  -2   5  11      101.87       98.68      7.87 o 
  -1   5  11       24.27       19.03      4.52 o 
   0   5  11       90.23       88.82      7.42 o 
   1   5  11        0.71        0.00      2.53 o 
   2   5  11       53.65       46.41      5.61 o 
   3   5  11      689.57      626.63     23.31 o 
   4   5  11     1393.22     1331.30     34.30 o 
   5   5  11      497.95      521.26     21.53 o 
   6   5  11     1123.37     1120.66     38.69 o 
   7   5  11       31.05       28.16      6.40 o 
  -5   6  11      207.89      200.49     12.18 o 
  -4   6  11      575.76      543.89     22.29 o 
  -3   6  11     1009.96     1003.15     50.34 o 
  -2   6  11       85.22       72.59      7.00 o 
  -1   6  11       59.85       60.29      6.52 o 
   0   6  11      320.57      315.01     14.68 o 
   1   6  11        9.97        9.65      3.57 o 
   2   6  11       28.80       21.70      4.87 o 
   3   6  11        1.22       -0.03      2.70 o 
   4   6  11      295.43      297.56     14.65 o 
   5   6  11        1.69       -0.09      2.88 o 
   6   6  11       70.01       48.58     16.90 o 
   7   6  11        0.08       -1.02      3.69 o 
  -4   7  11       65.25       58.30      7.22 o 
  -3   7  11      112.38       98.83      8.67 o 
  -2   7  11      130.85      127.96      9.40 o 
  -1   7  11       25.13       25.57      4.88 o 
   0   7  11        5.10        8.19      3.62 o 
   1   7  11       36.69       34.30      5.24 o 
   2   7  11       17.92       18.33      4.43 o 
   3   7  11      148.57      158.04     10.28 o 
   4   7  11       12.84       17.37      4.54 o 
   5   7  11        5.42        4.21      3.09 o 
   6   7  11       99.05      106.40      9.60 o 
  -3   8  11      871.36      871.81     31.94 o 
  -2   8  11        0.85       -3.80      3.06 o 
  -1   8  11      812.95      723.72     32.34 o 
   0   8  11     2184.07     2154.97     65.72 o 
   1   8  11       60.75       53.56      6.88 o 
   2   8  11      505.52      509.23     21.16 o 
   3   8  11        6.26       12.93      4.17 o 
   4   8  11        1.59        2.97      3.31 o 
   5   8  11        2.67        9.86      4.10 o 
   6   8  11       49.58       43.09      5.10 o 
  -2   9  11       32.80       31.25      5.90 o 
  -1   9  11        3.74        5.12      3.98 o 
   0   9  11     1210.86     1172.41     40.09 o 
   1   9  11       49.05       47.09      7.06 o 
   2   9  11      673.54      741.26     28.24 o 
   3   9  11       13.31        7.30      4.15 o 
   4   9  11       41.59       49.59     10.24 o 
   5   9  11       14.13       18.21      5.02 o 
   0  10  11       39.76       34.03      6.33 o 
   1  10  11        1.71       -3.07      2.90 o 
   2  10  11      219.69      241.32     14.28 o 
   3  10  11      117.89      105.99      9.55 o 
   4  10  11        1.12       -2.82      3.62 o 
  -3  -6  12        9.08        3.07      5.63 o 
  -2  -6  12        0.95        3.84      4.35 o 
  -1  -6  12      118.04      142.93     15.37 o 
   0  -6  12       68.71       87.59     11.78 o 
  -4  -5  12       48.12       39.44     10.24 o 
  -3  -5  12        0.40       -4.10      5.12 o 
  -2  -5  12       83.78       77.86     11.27 o 
  -1  -5  12      518.87      557.03     64.88 o 
   0  -5  12        9.50       11.78      6.15 o 
   1  -5  12      437.99      492.76     28.20 o 
   2  -5  12       28.03       38.41      7.68 o 
  -5  -4  12      396.65      378.88     27.17 o 
  -4  -4  12        7.37        5.63      6.66 o 
  -3  -4  12       21.66       15.37      7.17 o 
  -2  -4  12        1.15       -4.61      4.10 o 
  -1  -4  12      170.05      207.20     11.94 o 
   0  -4  12       34.99       44.05      8.20 o 
   1  -4  12       48.17       58.90      8.71 o 
   2  -4  12        0.44        1.02      4.61 o 
   3  -4  12       22.85       21.00      6.66 o 
  -5  -3  12       50.59       43.54     10.76 o 
  -4  -3  12      364.50      393.22     27.17 o 
  -3  -3  12       93.12      113.73     13.83 o 
  -2  -3  12      638.53      596.23     33.35 o 
  -1  -3  12       53.72       78.37     11.27 o 
   0  -3  12       67.11       63.89      6.27 o 
   1  -3  12      252.97      261.90     17.43 o 
   2  -3  12       53.71       55.32      8.20 o 
   3  -3  12       18.98       19.97      6.15 o 
   4  -3  12      109.59      131.66     12.81 o 
  -6  -2  12       75.32       77.86     13.83 o 
  -5  -2  12     1085.37     1122.94     57.02 o 
  -4  -2  12      199.48      216.76     19.98 o 
  -3  -2  12       98.47      117.31     13.83 o 
  -2  -2  12      139.73      156.78     14.86 o 
  -1  -2  12       28.70       24.58      7.17 o 
   0  -2  12       27.42       29.71      7.17 o 
   1  -2  12      123.11      173.68     13.32 o 
   2  -2  12       67.79       57.88      7.68 o 
   3  -2  12       79.82       86.57     10.25 o 
   4  -2  12        4.81        5.63      5.63 o 
   5  -2  12        0.73        0.51      5.63 o 
  -6  -1  12      105.82      106.56     15.88 o 
  -5  -1  12     1254.52     1387.67     66.81 o 
  -4  -1  12      251.96      273.68     22.04 o 
  -3  -1  12        6.10        7.17      5.63 o 
  -2  -1  12      626.20      603.43     33.87 o 
  -1  -1  12       32.78       48.15      8.71 o 
   0  -1  12       31.78       36.37      8.19 o 
   1  -1  12      102.67      113.33      7.73 o 
   2  -1  12        3.37        7.68      4.61 o 
   3  -1  12      211.39      227.53     16.40 o 
   4  -1  12      149.59      135.26     12.81 o 
   5  -1  12       28.45       15.37      6.66 o 
  -6   0  12       13.94       19.46      8.71 o 
  -5   0  12       90.42       93.23     13.83 o 
  -4   0  12        0.19       -1.02      5.63 o 
  -3   0  12      408.69      440.47     28.20 o 
  -2   0  12       14.74       14.34      6.66 o 
  -1   0  12        5.52        8.71      5.12 o 
   0   0  12       14.66       16.39      6.15 o 
   1   0  12      666.91      787.25     39.00 o 
   2   0  12       26.38       38.41      6.66 o 
   3   0  12     1197.54     1236.12     53.97 o 
   4   0  12      619.12      620.29     32.32 o 
   5   0  12        0.57        3.46      3.79 o 
   6   0  12       11.20       12.18      4.88 o 
  -6   1  12      522.60      541.07     35.39 o 
  -5   1  12      141.43      134.23     15.88 o 
  -4   1  12       59.45       57.88     10.76 o 
  -3   1  12       50.70       57.37     10.24 o 
  -2   1  12      230.95      255.74     19.48 o 
  -1   1  12       28.31       29.19      7.68 o 
   0   1  12       40.26       29.71      7.17 o 
   1   1  12      344.78      325.56     21.02 o 
   2   1  12       22.69       32.05      3.89 o 
   3   1  12      525.65      509.56     20.07 o 
   4   1  12        0.50       -4.35      3.84 o 
   5   1  12       33.33       26.67      5.79 o 
   6   1  12       41.21       46.12      7.17 o 
  -5   2  12        0.78       -2.05      5.12 o 
  -4   2  12       57.94       36.37      9.22 o 
  -3   2  12      125.05      112.20     13.32 o 
  -2   2  12       23.78       24.07      7.17 o 
  -1   2  12       11.02       14.81      3.93 o 
   0   2  12      382.26      354.52     15.41 o 
   1   2  12      490.53      455.45     18.31 o 
   2   2  12      232.06      214.70     11.41 o 
   3   2  12       52.83       56.23      6.40 o 
   4   2  12      259.96      282.84     17.43 o 
   5   2  12       13.29       21.66      5.03 o 
   6   2  12       46.83       50.44      7.00 o 
  -5   3  12       99.07       89.14     13.83 o 
  -4   3  12       64.02       77.86     11.78 o 
  -3   3  12      826.80      817.54     29.34 o 
  -2   3  12      776.15      828.81     33.88 o 
  -1   3  12      141.46      146.83     12.55 o 
   0   3  12      155.61      160.46      9.78 o 
   1   3  12       12.78       12.05      3.79 o 
   2   3  12      158.06      155.74      9.60 o 
   3   3  12      112.31      101.29      8.10 o 
   4   3  12       52.99       64.34      7.00 o 
   5   3  12       25.84       36.00      6.12 o 
   6   3  12       11.24        8.59      4.88 o 
  -5   4  12       26.95       28.47      5.90 o 
  -4   4  12        3.87        0.26      3.62 o 
  -3   4  12      748.06      748.45     27.55 o 
  -2   4  12       21.27       11.80      4.30 o 
  -1   4  12     1263.39     1277.36     41.26 o 
   0   4  12      167.35      191.48     10.87 o 
   1   4  12       61.77       44.14      5.61 o 
   2   4  12      521.17      507.47     20.30 o 
   3   4  12       60.91       58.84      6.52 o 
   4   4  12       14.93       17.38      4.88 o 
   5   4  12      107.57      111.01      9.19 o 
   6   4  12      412.82      404.90     19.12 o 
  -4   5  12        7.02        5.41      4.15 o 
  -3   5  12       38.22       36.44      7.94 o 
  -2   5  12      211.07      215.83     12.30 o 
  -1   5  12        2.91        2.43      3.43 o 
   0   5  12      368.46      382.74     17.04 o 
   1   5  12        0.02       -0.24      2.70 o 
   2   5  12      171.20      172.26     10.32 o 
   3   5  12      181.26      173.01     10.65 o 
   4   5  12       91.69       81.35      7.50 o 
   5   5  12      844.43      806.00     29.75 o 
   6   5  12      748.45      766.72     29.37 o 
  -4   6  12      750.53      771.64     29.20 o 
  -3   6  12      370.23      401.11     18.45 o 
  -2   6  12      180.25      182.62     12.30 o 
  -1   6  12      429.56      403.64     18.12 o 
   0   6  12       33.38       44.27      5.97 o 
   1   6  12        9.56        3.48      3.43 o 
   2   6  12      242.22      251.21     13.22 o 
   3   6  12       58.66       64.15      6.85 o 
   4   6  12        0.14       -2.50      3.06 o 
   5   6  12        0.59       -4.61      4.61 o 
   6   6  12       22.34       27.31      6.12 o 
  -3   7  12      160.29      158.83     11.21 o 
  -2   7  12       65.65       57.90      7.68 o 
  -1   7  12        1.93        2.56      3.62 o 
   0   7  12       70.43       55.79      6.69 o 
   1   7  12      212.20      235.52     19.73 o 
   2   7  12       14.20       17.13      4.52 o 
   3   7  12       22.66       25.62      5.17 o 
   4   7  12       50.64       40.36      5.90 o 
   5   7  12      521.97      538.21     22.54 o 
  -2   8  12       36.92       38.75      7.68 o 
  -1   8  12      126.60      133.31     10.51 o 
   0   8  12       30.82       26.20      7.17 o 
   1   8  12     1448.21     1517.04     49.22 o 
   2   8  12      967.02     1021.99     51.35 o 
   3   8  12       40.99       45.29      6.63 o 
   4   8  12       17.02       15.11      4.71 o 
   0   9  12       18.05       15.11      5.07 o 
   1   9  12       86.55       89.65      8.69 o 
   2   9  12      153.73      178.25     30.48 o 
   3   9  12       17.44       16.67      7.68 o 
  -2  -4  13       10.83        2.05      5.63 o 
  -1  -4  13       33.10       24.58      7.68 o 
   1  -4  13      256.00      274.18     18.96 o 
  -3  -3  13        2.70        3.58      6.15 o 
  -2  -3  13      259.31      297.25     22.04 o 
  -1  -3  13        0.33       -1.02      5.12 o 
   1  -3  13      299.56      371.61     22.04 o 
   2  -3  13        0.20       -5.63      4.10 o 
  -4  -2  13       19.44       10.24      7.68 o 
  -3  -2  13      535.73      585.22     35.39 o 
  -2  -2  13       41.81       36.37      8.71 o 
  -1  -2  13       24.16       19.97      7.68 o 
   0  -2  13        1.52        3.58      5.12 o 
   2  -2  13       21.61       16.39      6.15 o 
   3  -2  13       29.03       33.80      7.17 o 
  -4  -1  13       73.41       80.93     12.81 o 
  -3  -1  13      437.06      547.12     33.84 o 
  -2  -1  13       13.37       29.71      8.71 o 
  -1  -1  13       82.51       92.72     12.29 o 
   0  -1  13      747.51      754.48     39.01 o 
   2  -1  13       55.07       56.86      8.20 o 
   3  -1  13      728.73      751.81     36.95 o 
   4  -1  13       60.50       80.42     10.24 o 
  -4   0  13        0.21        3.58      6.66 o 
  -3   0  13      418.41      416.86     28.20 o 
  -2   0  13        0.57        0.51      5.12 o 
  -1   0  13      640.35      698.32     37.97 o 
   0   0  13        5.92       10.76      6.66 o 
   1   0  13        0.85        3.58      5.12 o 
   3   0  13      406.55      436.33     24.61 o 
   4   0  13       72.43       66.59      9.73 o 
  -4   1  13      221.75      220.87     19.99 o 
  -3   1  13       95.31       92.72     13.32 o 
  -2   1  13      191.96      175.76     16.91 o 
  -1   1  13       58.13       49.69      9.73 o 
   0   1  13       60.06       78.37     11.27 o 
   1   1  13        0.16       -3.07      4.10 o 
   3   1  13        2.99        2.56      5.12 o 
   4   1  13       21.12       14.34      7.17 o 
  -4   2  13      127.59      121.42     15.37 o 
  -3   2  13       42.77       27.66      8.71 o 
  -2   2  13        0.72        1.02      5.12 o 
  -1   2  13      110.06      102.46     12.30 o 
   0   2  13      116.04       97.34     11.78 o 
   1   2  13      156.01      153.71     14.35 o 
   2   2  13      451.27      475.60     19.74 o 
   3   2  13      558.45      531.94     31.29 o 
   4   2  13       70.55       65.67      7.22 o 
   5   2  13        2.02        4.61      4.35 o 
  -4   3  13       54.55       53.27     10.76 o 
  -3   3  13        2.56        2.56      5.12 o 
  -2   3  13       93.07      102.45     12.81 o 
  -1   3  13      894.15      896.01     44.67 o 
   0   3  13      400.73      426.58     17.94 o 
   1   3  13      218.55      219.44     11.94 o 
   2   3  13      117.57       98.44      9.73 o 
   3   3  13        1.04        2.56      4.61 o 
   4   3  13        8.31        8.19      6.15 o 
   5   3  13       28.83       24.84      5.79 o 
  -3   4  13       10.56        4.61      5.63 o 
  -2   4  13        6.60        4.02      5.89 o 
  -1   4  13      665.23      662.99     25.21 o 
   0   4  13       16.77       16.54      7.17 o 
   1   4  13       94.19      117.04      8.87 o 
   2   4  13      243.28      233.41     12.50 o 
   3   4  13       12.43       19.75      4.88 o 
   4   4  13        2.21        9.22      5.63 o 
   5   4  13      538.23      545.00     22.71 o 
  -3   5  13        7.82       12.57      6.40 o 
  -2   5  13       47.46       39.07      6.13 o 
  -1   5  13      147.70      162.65     10.65 o 
   0   5  13       49.38       48.88      6.33 o 
   1   5  13       23.77       26.06      7.43 o 
   2   5  13       66.50       57.37      6.69 o 
   3   5  13       20.43       20.74      5.07 o 
   4   5  13        3.75        5.63      5.63 o 
  -2   6  13      254.40      234.97     13.95 o 
  -1   6  13      436.52      433.14     19.21 o 
   0   6  13       23.58       20.62      4.88 o 
   1   6  13       33.86       35.52      5.76 o 
   2   6  13        1.10        2.05      3.26 o 
   3   6  13       71.83       78.31      7.73 o 
   4   6  13       37.08       41.05      6.27 o 
  -1   7  13       52.45       50.24      7.00 o 
   0   7  13       41.57       36.57      6.16 o 
   1   7  13      181.83      184.72     11.96 o 
   2   7  13      380.91      380.40     18.11 o 
   3   7  13        0.88        2.95      3.79 o 
  -2  -1  14        0.17       -1.02      5.63 o 
  -1  -1  14       23.57       18.95      7.68 o 
   0  -1  14       11.08        9.22      6.15 o 
  -2   0  14        0.26       -0.51      5.63 o 
  -1   0  14      167.96      206.49     18.45 o 
   0   0  14       74.00       81.45     11.78 o 
  -2   1  14       11.21        8.19      6.66 o 
  -1   1  14        5.15       19.46      7.68 o 
   0   1  14       91.16       70.18     11.27 o 
   1   1  14       13.51       11.78      6.15 o 
  -2   2  14        2.53       -3.07      5.63 o 
  -1   2  14      479.29      471.28     29.74 o 
   0   2  14       85.50       91.69     12.29 o 
   1   2  14      220.29      216.25     17.94 o 
  -2   3  14      438.26      449.68     29.74 o 
  -1   3  14      727.91      759.48     41.05 o 
   0   3  14        0.71        2.56      5.63 o 
   1   3  14       29.17       31.24      8.19 o 
   2   3  14       17.49       16.39      6.66 o 
   3   3  14       77.73       71.20     10.76 o 
  -1   4  14       83.69       72.74     11.78 o 
   0   4  14       51.14       43.09      6.13 o 
   1   4  14       81.23       72.74      7.42 o 
   2   4  14       62.48       71.77      7.61 o 
   0   5  14       19.58       18.33      5.03 o 
   1   5  14       98.41       76.98      7.73 o 
   2   5  14       40.39       38.91      5.97 o 
                                                 
